# Supplementary material for: Integrated Transcriptome and Metabolome Analysis of the Porcine Small Intestine During Weaning
Source: Genes (Basel). 2025 Jun 22;16(7):727. doi: 10.3390/genes16070727 (PMC12295911; doi:10.3390/genes16070727)
Supplement: Supplementary file 1 [file genes-16-00727-s001.zip]

Archive with 1 entries (1 files):
- genes-3679188-supplementary.xlsx
