# Supplementary material for: Integrated Transcriptome and Metabolome Analysis of the Porcine Small Intestine During Weaning
Source: Genes (Basel). 2025 Jun 22;16(7):727. doi: 10.3390/genes16070727 (PMC12295911; doi:10.3390/genes16070727)
Supplement: Supplementary file 1 [file genes-16-00727-s001.zip › genes-3679188-supplementary.xlsx]

## Sheet: Table S1
Category	Term	Count	%	PValue	Genes	List Total	Pop Hits	Pop Total	Fold Enrichment	Bonferroni	Benjamini	FDR
GOTERM_BP_DIRECT	GO:0006955~immune response	74	11.0778	7.86445e-39	CCL14, CD86, SLA-DQB1, SLA-DRB1, CXCL9, CSF2, CXCR6, C8A, CXCL2, IGF1R, VTN, LOC100622689, LOC100513601, CCL8, C6, CCL5, CCRL2, TNFSF10, ITGB8, SLA-1, CCL2, CCR7, SLA-3, CCR2, IL10, CCL25, CCR1, SLA-DQA1, CCL20, IL18, IFI44, IL1A, CXCL10, CD4, CXCL11, CXCL12, AMCF-II, CD28, XCL1, PTX3, TLR5, CD1.1, TLR4, CCL28, TLR2	632	331	18683	6.60896	2.3326e-35	2.3326e-35	2.23901e-35
GOTERM_BP_DIRECT	GO:0045944~positive regulation of transcription by RNA polymerase II	66	9.88024	1.49693e-12	RB1, ARF4, RNASEL, BMPR2, DDX3X, IHH, GATA3, AHR, PARK7, NR3C1, SHH, HYAL2, NAMPT, SOX9, PCK1, IER5, RXRG, SPDEF, IL10, NCOA1, ACTR2, NCOA2, EGR2, LUM, STAT1, NCOA3, STAT2, STAT3, IL18, NR1H4, DCN, NFKB1, BMP5, MMP12, CCPG1, CD28, IRF7, TLR7, ATM, TLR4, ENG	632	739	18683	2.64015	4.43985e-09	1.13843e-10	1.09276e-10
GOTERM_BP_DIRECT	GO:0045087~innate immune response	42	6.28743	1.87327e-13	FCN1, FCN2, SPAI-2, DDX3X, WAP-3, C8A, PQBP1, OASL, LOC733579, IFIH1, C6, DHX58, S100A12, CD14, LBP, GBP2, GBP1, SYK, RSAD2, MX2, SFTPD, MX1, MMP3, ATP1B1, NFKB1, OAS1, OAS2, TLR7, PTX3, TLR5, TRIM10, TLR4, TLR2	632	319	18683	3.89214	5.55516e-10	1.46213e-11	1.40347e-11
GOTERM_BP_DIRECT	GO:0071222~cellular response to lipopolysaccharide	41	6.13772	8.55667e-28	IL10, CD86, CXCL9, CD180, IL18, NR1H4, CXCL2, NFKB1, CXCL10, IL1A, ZFP36, CXCL11, AMCF-II, MRC1, PDE4B, CD14	632	129	18683	9.39558	2.53791e-24	9.76119e-26	9.36956e-26
GOTERM_BP_DIRECT	GO:0006954~inflammatory response	39	5.83832	2.16691e-15	CCL14, CXCL9, C5AR1, CXCR6, GATA3, PARK7, CXCL2, CCL8, CCL5, CCRL2, AGR2, TAC4, S100A12, CCL2, CCR7, CD14, CCR2, CCL25, CCR1, CCL20, STAT3, IL18, NFKB1, SELP, CXCL10, IL1A, CXCL11, AMCF-II, KIT, CHI3L1, XCL1, TLR7, TLR5, TLR4, TLR2	632	242	18683	4.76408	6.58584e-12	1.7853e-13	1.71367e-13
GOTERM_BP_DIRECT	GO:0032720~negative regulation of tumor necrosis factor production	37	5.53892	1.04978e-33	IL10, ADIPOQ, NR1H4, TNFSF10, GHRL, LBP, TLR4	632	73	18683	14.9833	3.11365e-30	2.83059e-31	2.71702e-31
GOTERM_BP_DIRECT	GO:0042742~defense response to bacterium	37	5.53892	7.51937e-21	IL10, RAB1A, CEBPB, OAS1, SYK, RAB14, OAS2, HP, NR1H4, XIAP, SLC30A1, GBP1	632	151	18683	7.2436	2.23024e-17	6.55954e-19	6.29637e-19
GOTERM_BP_DIRECT	GO:1902895~positive regulation of miRNA transcription	33	4.94012	1.45201e-27	IL10, STAT3, FOS, GATA3, NR3C1, KLF4, FOXO3, HIF1A	632	75	18683	13.0072	4.30667e-24	1.59506e-25	1.53107e-25
GOTERM_BP_DIRECT	GO:0032715~negative regulation of interleukin-6 production	32	4.79042	7.11623e-29	IL10, C1QTNF3, NLRX1, NR1H4, TNFSF10, GHRL, TLR4	632	64	18683	14.7809	2.11068e-25	8.79448e-27	8.44163e-27
GOTERM_BP_DIRECT	GO:0006508~proteolysis	32	4.79042	0.00249324	FCN2, ENPEP, HTRA3, HP, USP18, CNDP2, NLN, MMP25, CASP8, ANPEP, CASP3, CASP1, CLCA1, ACE, MMP7, MMP1, MMP2, GZMA, MMP3, GZMB, ADAM10, LNPEP, TMPRSS15, GZMH, MMP12, PM20D1, F7, PROC, ATG4C, CFB, LTF	632	534	18683	1.77149	0.999391	0.0626691	0.0601548
GOTERM_BP_DIRECT	GO:0032689~negative regulation of type II interferon production	30	4.49102	7.0155e-31	IL10, NR1H4, LGALS9, GATA3, TLR4	632	48	18683	18.4761	2.0808e-27	1.224e-28	1.17489e-28
GOTERM_BP_DIRECT	GO:0001819~positive regulation of cytokine production	30	4.49102	1.71973e-28	IL10, C1QTNF3, CASP1, IL18, CD14	632	55	18683	16.1246	5.10071e-25	2.04029e-26	1.95843e-26
GOTERM_BP_DIRECT	GO:0001817~regulation of cytokine production	30	4.49102	2.45057e-18	IL10, LOC100513291, GATA3, F11R, LTF	632	110	18683	8.06228	7.26839e-15	2.07668e-16	1.99336e-16
GOTERM_BP_DIRECT	GO:0034115~negative regulation of heterotypic cell-cell adhesion	29	4.34132	1.10615e-37	IL10, ADIPOQ, APOA1, KLF4	632	32	18683	26.7903	3.28085e-34	1.64043e-34	1.57461e-34
GOTERM_BP_DIRECT	GO:0001938~positive regulation of endothelial cell proliferation	29	4.34132	5.47782e-22	IL10, EGF, VIP, F3	632	77	18683	11.1336	1.62472e-18	4.9234e-20	4.72587e-20
GOTERM_BP_DIRECT	GO:0032695~negative regulation of interleukin-12 production	28	4.19162	9.0777e-32	IL10, CCR7, NFKB1	632	38	18683	21.7823	2.69244e-28	1.79496e-29	1.72295e-29
GOTERM_BP_DIRECT	GO:0030889~negative regulation of B cell proliferation	28	4.19162	2.85468e-31	IL10, CASP3, ATM	632	39	18683	21.2238	8.46698e-28	5.29186e-29	5.07954e-29
GOTERM_BP_DIRECT	GO:1903672~positive regulation of sprouting angiogenesis	28	4.19162	8.49907e-31	IL10, KLF4, JAK1	632	40	18683	20.6932	2.52082e-27	1.40046e-28	1.34427e-28
GOTERM_BP_DIRECT	GO:1904706~negative regulation of vascular associated smooth muscle cell proliferation	28	4.19162	2.40837e-30	IL10, CNN1, ADIPOQ	632	41	18683	20.1885	7.14323e-27	3.40154e-28	3.26507e-28
GOTERM_BP_DIRECT	GO:0042832~defense response to protozoan	28	4.19162	1.69676e-29	IL10, GBP2, GBP1	632	43	18683	19.2495	5.0326e-26	2.18809e-27	2.1003e-27
GOTERM_BP_DIRECT	GO:2000352~negative regulation of endothelial cell apoptotic process	28	4.19162	1.12867e-26	IL10, RAMP2, GATA3	632	51	18683	16.23	3.34763e-23	1.15436e-24	1.10804e-24
GOTERM_BP_DIRECT	GO:0002719~negative regulation of cytokine production involved in immune response	27	4.04192	8.02615e-35	IL10, APOA1	632	30	18683	26.6055	2.38056e-31	3.4008e-32	3.26435e-32
GOTERM_BP_DIRECT	GO:0051045~negative regulation of membrane protein ectodomain proteolysis	27	4.04192	1.13332e-32	IL10, TIMP1	632	33	18683	24.1869	3.36143e-29	2.80119e-30	2.6888e-30
GOTERM_BP_DIRECT	GO:0045348~positive regulation of MHC class II biosynthetic process	27	4.04192	4.66036e-32	IL10, TLR4	632	34	18683	23.4755	1.38226e-28	9.87331e-30	9.47718e-30
GOTERM_BP_DIRECT	GO:1903377~negative regulation of oxidative stress-induced neuron intrinsic apoptotic signaling pathway	27	4.04192	4.66036e-32	IL10, HIF1A	632	34	18683	23.4755	1.38226e-28	9.87331e-30	9.47718e-30
GOTERM_BP_DIRECT	GO:0051384~response to glucocorticoid	27	4.04192	1.98786e-30	IL10, GOT1	632	37	18683	21.5721	5.896e-27	2.948e-28	2.82972e-28
GOTERM_BP_DIRECT	GO:0045787~positive regulation of cell cycle	27	4.04192	4.42923e-26	IL10, CCPG1	632	48	18683	16.6285	1.31371e-22	4.37903e-24	4.20334e-24
GOTERM_BP_DIRECT	GO:0046427~positive regulation of receptor signaling pathway via JAK-STAT	27	4.04192	3.6323e-25	IL10, KIT	632	51	18683	15.6503	1.07734e-21	3.47529e-23	3.33586e-23
GOTERM_BP_DIRECT	GO:0010507~negative regulation of autophagy	27	4.04192	2.137e-22	IL10, STAT3	632	62	18683	12.8736	6.33835e-19	1.98073e-20	1.90126e-20
GOTERM_BP_DIRECT	GO:0002875~negative regulation of chronic inflammatory response to antigenic stimulus	26	3.89222	2.58806e-36	IL10	632	26	18683	29.5617	7.67619e-33	1.91905e-33	1.84205e-33
GOTERM_BP_DIRECT	GO:1903034~regulation of response to wounding	26	3.89222	2.58806e-36	IL10	632	26	18683	29.5617	7.67619e-33	1.91905e-33	1.84205e-33
GOTERM_BP_DIRECT	GO:0030886~negative regulation of myeloid dendritic cell activation	26	3.89222	3.3804e-35	IL10	632	27	18683	28.4668	1.00263e-31	1.67104e-32	1.604e-32
GOTERM_BP_DIRECT	GO:0002439~chronic inflammatory response to antigenic stimulus	26	3.89222	3.3804e-35	IL10	632	27	18683	28.4668	1.00263e-31	1.67104e-32	1.604e-32
GOTERM_BP_DIRECT	GO:0045347~negative regulation of MHC class II biosynthetic process	26	3.89222	3.05255e-34	IL10	632	28	18683	27.4502	9.05387e-31	9.05387e-32	8.69061e-32
GOTERM_BP_DIRECT	GO:1900100~positive regulation of plasma cell differentiation	26	3.89222	3.05255e-34	IL10	632	28	18683	27.4502	9.05387e-31	9.05387e-32	8.69061e-32
GOTERM_BP_DIRECT	GO:0002904~positive regulation of B cell apoptotic process	26	3.89222	3.05255e-34	IL10	632	28	18683	27.4502	9.05387e-31	9.05387e-32	8.69061e-32
GOTERM_BP_DIRECT	GO:0060670~branching involved in labyrinthine layer morphogenesis	26	3.89222	1.09678e-30	IL10	632	33	18683	23.291	3.25305e-27	1.71213e-28	1.64344e-28
GOTERM_BP_DIRECT	GO:0035729~cellular response to hepatocyte growth factor stimulus	26	3.89222	1.35748e-29	IL10	632	35	18683	21.9601	4.02627e-26	1.83012e-27	1.7567e-27
GOTERM_BP_DIRECT	GO:0002639~positive regulation of immunoglobulin production	26	3.89222	2.52152e-27	IL10	632	40	18683	19.2151	7.47882e-24	2.67101e-25	2.56384e-25
GOTERM_BP_DIRECT	GO:0015031~protein transport	23	3.44311	6.4959e-05	NSF, RAB1A, ARF4, RAMP2, SLC15A1, RAMP3, CALCRL, ARF2, CAV1, LIN7B, RAB11A, RAB14, DMBT1, DUOXA1, CHMP2B, DUOXA2, ATG4C, TMED3, ARL6IP5, TMED7, RAMP1, TMED5, ARF5	632	257	18683	2.6456	0.17525	0.00253511	0.0024334
GOTERM_BP_DIRECT	GO:0043066~negative regulation of apoptotic process	23	3.44311	0.000141156	ARF4, TFRC, NR1H4, XIAP, AKR1B1, ASNS, IFIT1, PRLR, IFIT3, IGF1R, DNAJC3, FABP1, ACTC1, PROC, CTH, MDM2, CD27, GHRL, MSX1, SOX9, VIP, LTF, FAIM	632	271	18683	2.50893	0.342097	0.00510572	0.00490087
GOTERM_BP_DIRECT	GO:0051607~defense response to virus	22	3.29341	1.07395e-07	IFITM3, RNASEL, CXCL9, RSAD2, STAT1, MX2, STAT2, MX1, IFIT1, IFIT3, OASL, PQBP1, LOC733579, EXOSC5, OAS1, ATG16L1, OAS2, HYAL2, DDIT4, IRF7, TLR7, TLR2	632	160	18683	4.06473	0.000318482	6.92463e-06	6.6468e-06
GOTERM_BP_DIRECT	GO:0007155~cell adhesion	22	3.29341	0.0022169	POSTN, AMBN, ITGA2, THY1, ATP1B1, F11R, SELE, ATP4B, EFNB2, SELP, CLDN5, CD4, GPNMB, COL5A1, SELL, SPP1, ITGB8, ITGAV, CCN2, FOLR2, CD34, ENG	632	312	18683	2.08448	0.998616	0.0565332	0.0542651
GOTERM_BP_DIRECT	GO:0010628~positive regulation of gene expression	22	3.29341	0.00259056	RAMP2, BMPR2, RAMP3, NOS3, EGF, CAV1, EPHX2, KLF4, ACTA2, IL1A, CLDN5, SHH, GJA1, ACTC1, DNAJA4, AGR2, ITGB8, ATM, LGALS9, SOX9, LDLR, HOXA5	632	316	18683	2.05809	0.999544	0.064568	0.0619775
GOTERM_BP_DIRECT	GO:0032757~positive regulation of interleukin-8 production	19	2.84431	8.02006e-14	RAB1A, SYK, NOS2, ADIPOQ, STAT3, PARK7, F3, HYAL2, CHI3L1, TLR7, CD14, LBP, TLR4, TLR2	632	54	18683	10.4013	2.37749e-10	6.42905e-12	6.17111e-12
GOTERM_BP_DIRECT	GO:0006886~intracellular protein transport	19	2.84431	0.00103632	NSF, RAB1A, ARF4, RAMP2, RAMP3, SEC24A, ARF2, SAR1A, COPB1, CLTC, MYO7A, RAB22A, RAB14, TMED3, SCG5, TMED7, RAMP1, TMED5, ARF5	632	234	18683	2.40031	0.953826	0.0301347	0.0289256
GOTERM_BP_DIRECT	GO:0008284~positive regulation of cell population proliferation	19	2.84431	0.0084097	EPHA4, STAT1, EGF, REG4, GKN1, IL18, PTH1R, REG3G, PRLR, AREG, IGF1R, EFNB2, CLDN5, CCPG1, SHAS2, LOC100520832, SOX9, TIMP1, HBEGF	632	285	18683	1.97078	1	0.163027	0.156486
GOTERM_BP_DIRECT	GO:0030154~cell differentiation	19	2.84431	0.0798861	UNC45A, RB1, DDX3X, SYK, CAV2, CAV1, NR1H4, RPS3A, EFNB2, AIMP2, GAP43, DAB1, DMBT1, SFRP5, ANPEP, MGP, RXRG, SPDEF, JAK1	632	371	18683	1.51394	1	0.669328	0.642474
GOTERM_BP_DIRECT	GO:0051897~positive regulation of phosphatidylinositol 3-kinase/protein kinase B signal transduction	18	2.69461	9.04006e-06	PRR5, RAMP3, CSF2, IGFBP5, UNC5B, EGF, IL18, GATA3, DCN, IGF1R, SELP, CCL5, CD19, CD28, CHI3L1, SOX9, RGL2, ENG	632	146	18683	3.64459	0.0264567	0.000400191	0.000384135
GOTERM_BP_DIRECT	GO:0030335~positive regulation of cell migration	18	2.69461	0.000162343	CCL25, EPHA4, MMP7, CCL20, CAV1, STAT3, IGF1R, CASP8, CCL8, CXCL12, GPNMB, CCL5, KIT, SHAS2, CCL2, XCL1, ITGAV, ATM	632	183	18683	2.90771	0.382175	0.00572956	0.00549968
GOTERM_BP_DIRECT	GO:0008285~negative regulation of cell population proliferation	18	2.69461	0.000763902	GDF11, BTG2, KLF13, DUSP1, STAT3, PTEN, PTH1R, GATA3, KLF4, IFIT1, IFIT3, BMP5, AIMP2, CLMN, SFRP5, MSX1, EEF1E1, PTGES	632	209	18683	2.54598	0.896336	0.0228862	0.021968
GOTERM_BP_DIRECT	GO:0055085~transmembrane transport	18	2.69461	0.0314775	SLC30A7, SLC15A1, ABCB1, TAP2, TAP1, AQP5, SLC5A1, ATP1B1, SLC4A4, SLC5A4, SLC7A3, SLC7A4, FXYD2, FLVCR1, FLVCR2, SLC37A3, SLC26A3, SLC26A6	632	306	18683	1.73892	1	0.397472	0.381525
GOTERM_BP_DIRECT	GO:0030593~neutrophil chemotaxis	17	2.54491	1.98994e-10	CCL14, CCL25, CXCL9, SYK, CCL20, C5AR1, CXCL2, CXCL10, LGALS3, CXCL11, CCL8, AMCF-II, CCL5, PDE4B, CCL2, XCL1, S100A9	632	63	18683	7.97697	5.90216e-07	1.43955e-08	1.38179e-08
GOTERM_BP_DIRECT	GO:0061844~antimicrobial humoral immune response mediated by antimicrobial peptide	17	2.54491	7.09028e-09	CCL25, CXCL9, CCL20, REG4, REG3G, CXCL2, CXCL10, CXCL11, CCL8, AMCF-II, CCL5, LOC100520832, CCL2, S100A12, XCL1, S100A9, LTF	632	79	18683	6.36138	2.10295e-05	4.77949e-07	4.58773e-07
GOTERM_BP_DIRECT	GO:0001525~angiogenesis	17	2.54491	4.1604e-05	RAMP2, ENPEP, CALCRL, SYK, EPAS1, NOS3, EGF, CAV1, IL18, HIF1A, CCL8, ANPEP, HAND1, ITGAV, CCN2, RAMP1, ENG	632	148	18683	3.3956	0.11609	0.00171385	0.00164509
GOTERM_BP_DIRECT	GO:0010629~negative regulation of gene expression	17	2.54491	0.00121916	CCR1, ACE, DDX3X, PARK7, HIF1A, CLDN5, SHH, GJA1, PC, STC2, CD28, ITGB8, MSX1, SOX9, CCN2, LDLR, ENG	632	199	18683	2.52537	0.97317	0.0341133	0.0327447
GOTERM_BP_DIRECT	GO:0042127~regulation of cell population proliferation	16	2.39521	1.65294e-06	GUCY2C, CXCL9, MMP7, STAT1, GKN1, STAT2, STAT3, GKN3, CXCL10, SQLE, CXCL11, SHH, STAT4, GHRL, SOX9, IER5	632	102	18683	4.63713	0.00489061	9.0789e-05	8.71465e-05
GOTERM_BP_DIRECT	GO:0071346~cellular response to type II interferon	15	2.24551	4.97899e-08	CCL14, CCL25, ACTR2, SLA-DQB1, CCL20, CCL8, CCL5, MRC1, CCL2, XCL1, GBP2, TLR4, GBP1, SLC26A6, TLR2	632	68	18683	6.52097	0.000147666	3.28171e-06	3.15004e-06
GOTERM_BP_DIRECT	GO:0032760~positive regulation of tumor necrosis factor production	15	2.24551	2.56447e-07	IFIH1, OAS1, SYK, OAS2, STAT3, CD14, LBP, FCGR2B, TLR4, CCR2	632	77	18683	5.75877	0.000760334	1.55229e-05	1.49001e-05
GOTERM_BP_DIRECT	GO:0070374~positive regulation of ERK1 and ERK2 cascade	15	2.24551	0.00192445	CCR1, CCL14, CCL25, RAMP3, CSF2, CCL20, C5AR1, CD4, CCL8, CCL5, CHI3L1, CCL2, XCL1, CCN2, TLR4	632	170	18683	2.60839	0.996699	0.0496341	0.0476427
GOTERM_BP_DIRECT	GO:0016477~cell migration	15	2.24551	0.0117352	RAB1A, ARF4, ENPEP, SDC4, RHOF, VTN, PEAK1, FSCN1, CDH24, ITGB8, ITGAV, CCN2, CRK, HOXA5, ENG	632	209	18683	2.12165	1	0.207182	0.19887
GOTERM_BP_DIRECT	GO:0045071~negative regulation of viral genome replication	14	2.09581	4.9048e-11	IFITM3, RNASEL, RSAD2, MX1, ZC3HAV1, IFIT1, IFIT3, OASL, SRPK1, IFIH1, OAS1, OAS2, CCL5, LTF	632	35	18683	11.8247	1.45477e-07	3.63691e-09	3.49099e-09
GOTERM_BP_DIRECT	GO:0042632~cholesterol homeostasis	14	2.09581	6.31004e-07	NLRX1, CAV1, INSIG1, EPHX2, MTTP, IL18, NR1H4, APOC3, APOA1, APOA4, LIPC, NPC1, LIPG, LDLR	632	71	18683	5.82907	0.00186981	3.66972e-05	3.52249e-05
GOTERM_BP_DIRECT	GO:0006952~defense response	14	2.09581	8.80606e-07	CXCL9, STAT1, STAT2, STAT3, TAP1, CXCL2, CST3, CXCL10, DUOX1, CXCL11, CXCL12, AMCF-II, STAT4, DUOX2	632	73	18683	5.66937	0.00260847	4.92807e-05	4.73035e-05
GOTERM_BP_DIRECT	GO:0071356~cellular response to tumor necrosis factor	14	2.09581	2.99136e-06	CCL14, CCL25, CCL20, GATA3, NFKB1, ZFP36, CCL8, CCL5, HYAL2, SHAS2, CHI3L1, CCL2, XCL1, GBP1	632	81	18683	5.10943	0.00883315	0.000158435	0.000152079
GOTERM_BP_DIRECT	GO:0007189~adenylate cyclase-activating G protein-coupled receptor signaling pathway	14	2.09581	0.000534108	RAMP2, CXCL9, CALCB, RAMP3, CALCRL, ADM, PTH1R, PTHLH, GIP, CXCL10, CXCL11, VIP, RAMP1	632	132	18683	3.13533	0.794968	0.017034	0.0163506
GOTERM_BP_DIRECT	GO:0019221~cytokine-mediated signaling pathway	14	2.09581	0.00120857	CAV1, SLC1A1, IL18, PRLR, F3, IL1A, DUOX1, KIT, LOC100511639, STAT4, CCL2, IL6ST, DUOX2, JAK1	632	144	18683	2.87406	0.972312	0.0341133	0.0327447
GOTERM_BP_DIRECT	GO:0043123~positive regulation of canonical NF-kappaB signal transduction	14	2.09581	0.00155123	TFRC, CAV1, ADIPOQ, XIAP, LOC733579, CD4, EDNRA, CASP8, UBD, CTH, CASP1, S100A12, TLR4, LTF	632	148	18683	2.79638	0.989994	0.0422106	0.040517
GOTERM_BP_DIRECT	GO:0030198~extracellular matrix organization	14	2.09581	0.00175065	POSTN, MMP7, MMP1, MMP2, MMP3, SFTPD, MMP12, VTN, MMP25, COL3A1, COL1A2, COL5A1, COL5A2, PTX3	632	150	18683	2.75909	0.994467	0.0459507	0.0441071
GOTERM_BP_DIRECT	GO:0006629~lipid metabolic process	14	2.09581	0.00402436	SLC27A1, ACSS2, SGMS1, SCD5, PTEN, FADS3, ACLY, LOC780435, LIPC, B3GNT5, CTH, LIPG, CRK, FADS1	632	165	18683	2.50827	0.999994	0.0911065	0.0874511
GOTERM_BP_DIRECT	GO:0006915~apoptotic process	14	2.09581	0.0627404	TNFAIP8, SGMS1, IGFBP3, PTEN, AIMP2, LGALS1, CASP8, CASP3, DDIT4, CASP1, MDM2, CHI3L1, PMAIP1, RNF152	632	239	18683	1.73165	1	0.604201	0.579959
GOTERM_BP_DIRECT	GO:0070098~chemokine-mediated signaling pathway	13	1.94611	2.4048e-09	CCL14, CCL25, CXCL9, CCL20, CXCL2, CXCL10, CXCL11, CCL8, CXCL12, AMCF-II, CCL5, CCL2, XCL1	632	38	18683	10.1132	7.1326e-06	1.65875e-07	1.5922e-07
GOTERM_BP_DIRECT	GO:0071347~cellular response to interleukin-1	13	1.94611	1.49014e-07	CCL14, CCL25, CCL20, HIF1A, NFKB1, CCL8, CCL5, HYAL2, SHAS2, CCL2, XCL1, SOX9, GBP1	632	53	18683	7.25099	0.000441878	9.40374e-06	9.02645e-06
GOTERM_BP_DIRECT	GO:0050829~defense response to Gram-negative bacterium	13	1.94611	4.10529e-06	FCN2, CD4, MMP7, DMBT1, CASP1, LBP, TLR4, LTF	632	71	18683	5.41271	0.0121025	0.000202938	0.000194796
GOTERM_BP_DIRECT	GO:0032755~positive regulation of interleukin-6 production	13	1.94611	7.40677e-06	IFIH1, SYK, NOS2, HYAL2, TLR7, LBP, TLR4, TLR2	632	75	18683	5.12403	0.021729	0.000333161	0.000319794
GOTERM_BP_DIRECT	GO:0050728~negative regulation of inflammatory response	13	1.94611	2.74348e-05	RB1, NLRX1, ADIPOQ, NR1H4, APOA1, AHR, GATA3, NFKB1, C1QTNF3, ZFP36, PROC, TNFSF10, GHRL	632	85	18683	4.5212	0.07815	0.0011793	0.00113198
GOTERM_BP_DIRECT	GO:0050830~defense response to Gram-positive bacterium	13	1.94611	0.000125506	FCN2, MMP7, DMBT1, C5AR1, IL18, LBP, GBP2, TLR2	632	99	18683	3.88184	0.310835	0.0045957	0.00441131
GOTERM_BP_DIRECT	GO:0043065~positive regulation of apoptotic process	13	1.94611	0.0345434	NCOA1, TNFAIP8, DDX3X, GZMA, IGFBP3, UBD, CASP3, ARL6IP5, PHLDA2, HOXA5, SPDEF, GADD45G	632	196	18683	1.96073	1	0.413885	0.397279
GOTERM_BP_DIRECT	GO:0008283~cell population proliferation	12	1.79641	0.00165291	GDF11, ENPEP, CSF2, TXNRD1, STAT3, IL18, GATA3, TACC2, PTH1R, CRK, SDCBP2, PTGES	632	114	18683	3.11176	0.992602	0.044167	0.042395
GOTERM_BP_DIRECT	GO:0060326~cell chemotaxis	11	1.64671	5.25564e-05	CCR1, CXCL12, CCL20, CCL5, CCRL2, KIT, RHOG, CXCR6, CRK, CCL28, CCR2	632	64	18683	5.08092	0.144344	0.00213537	0.0020497
GOTERM_BP_DIRECT	GO:0120162~positive regulation of cold-induced thermogenesis	11	1.64671	0.00010141	GJA1, CEBPB, PRKAB2, SYK, EPAS1, CAV1, ADIPOQ, IL18, GHRL, PRLR, CCR2	632	69	18683	4.71274	0.259773	0.00375979	0.00360894
GOTERM_BP_DIRECT	GO:0009617~response to bacterium	11	1.64671	0.000164198	PNLIPRP2, CAV1, GZMA, REG4, DHX58, ADIPOQ, IFI44, PCK1, PRLR, CFB	632	73	18683	4.4545	0.385565	0.00572956	0.00549968
GOTERM_BP_DIRECT	GO:0045766~positive regulation of angiogenesis	11	1.64671	0.00161415	RAMP2, NOS3, STAT3, C5AR1, ITGB8, CHI3L1, F3, HIF1A, CD34, HK2, ENG	632	97	18683	3.35236	0.991699	0.0435233	0.0417771
GOTERM_BP_DIRECT	GO:0006816~calcium ion transport	10	1.49701	4.61777e-06	CCR1, RAMP2, CALCRL, CCL8, RAMP3, NOS3, CAV1, CCL5, CLCA1, RAMP1	632	39	18683	7.57993	0.013603	0.00022453	0.000215521
GOTERM_BP_DIRECT	GO:0008217~regulation of blood pressure	10	1.49701	5.78133e-06	ACTA2, RAMP2, EDNRA, ENPEP, COL1A2, ACE, EDNRB, LNPEP, ATP1A2, ATP2B1	632	40	18683	7.39043	0.0170013	0.000272181	0.000261261
GOTERM_BP_DIRECT	GO:0098586~cellular response to virus	10	1.49701	1.08919e-05	IFIH1, MMP12, CXCL10, DDX3X, OAS1, CCL5, TLR7, LGALS8, HIF1A, NFKB1	632	43	18683	6.87482	0.0317893	0.000475079	0.000456018
GOTERM_BP_DIRECT	GO:0019722~calcium-mediated signaling	10	1.49701	0.000171313	CCR1, RCAN1, CD4, EDNRB, P2RY11, SYK, CCRL2, CXCR6, NCALD, CCR2	632	60	18683	4.92695	0.398398	0.00587489	0.00563918
GOTERM_BP_DIRECT	GO:0006979~response to oxidative stress	10	1.49701	0.00112516	RCAN1, DUOX1, GPX2, TXNRD2, EPAS1, STC2, TXNRD1, PARK7, PTGS2, DUOX2	632	77	18683	3.83918	0.964532	0.0324004	0.0311004
GOTERM_BP_DIRECT	GO:0007229~integrin-mediated signaling pathway	10	1.49701	0.00629077	FUT8, COL3A1, SYK, ITGA2, ITGB8, ADAM10, APOA1, ITGAV, THY1, CCN2	632	99	18683	2.98603	1	0.131397	0.126126
GOTERM_BP_DIRECT	GO:0010467~gene expression	10	1.49701	0.013625	EGR2, EDNRA, DDC, NPC1, HSD17B1, ADIPOQ, SLC1A1, NR3C1, TLR4, NFKB1	632	112	18683	2.63944	1	0.234952	0.225526
GOTERM_BP_DIRECT	GO:0006897~endocytosis	10	1.49701	0.0322905	RAB1A, SHH, NPC1, RAB34, RHOJ, MRC1, LY75, RHOV, LDLR, RAB22A	632	130	18683	2.27398	1	0.397472	0.381525
GOTERM_BP_DIRECT	GO:0006366~transcription by RNA polymerase II	10	1.49701	0.0380971	RB1, CEBPB, NR1H4, CD28, GATA3, MSX1, FOS, SOX9, KLF4, SPDEF	632	134	18683	2.2061	1	0.44139	0.423681
GOTERM_BP_DIRECT	GO:0071223~cellular response to lipoteichoic acid	9	1.34731	7.11712e-10	LBP, CD14, TLR4, TLR2	632	12	18683	22.1713	2.11093e-06	5.02604e-08	4.82439e-08
GOTERM_BP_DIRECT	GO:0031663~lipopolysaccharide-mediated signaling pathway	9	1.34731	3.7074e-06	NOS3, CD180, LBP, CD14	632	29	18683	9.17432	0.0109359	0.000186375	0.000178898
GOTERM_BP_DIRECT	GO:0002548~monocyte chemotaxis	9	1.34731	4.90675e-06	CCL14, CCL25, LGALS3, CCL8, CCL20, CCL5, CCL2, XCL1, CCR2	632	30	18683	8.86851	0.0144481	0.000234732	0.000225315
GOTERM_BP_DIRECT	GO:0032869~cellular response to insulin stimulus	9	1.34731	0.000427398	RAB10, RB1, GOT1, STAT1, INSIG1, ADIPOQ, TNFSF10, PCK1, USF1	632	54	18683	4.92695	0.718587	0.0137789	0.0132261
GOTERM_BP_DIRECT	GO:0006805~xenobiotic metabolic process	9	1.34731	0.000621182	CYP2J34, NCEH1, CYP2C42, GSTA1, CYP1A1, S100A12, AHR, SULT2A1, CYP2C49	632	57	18683	4.66764	0.841658	0.0191919	0.0184219
GOTERM_BP_DIRECT	GO:0006874~intracellular calcium ion homeostasis	9	1.34731	0.00405464	CCR1, EDNRA, CCL8, CCL5, STC2, STC1, SLC30A1, ATP2B1, PTH1R	632	76	18683	3.50073	0.999994	0.0911065	0.0874511
GOTERM_BP_DIRECT	GO:0043547~positive regulation of GTPase activity	9	1.34731	0.00475539	CCL14, CCL25, CCL8, CCL20, CCL5, CCL2, XCL1, RASGRP2, RGL2	632	78	18683	3.41097	0.999999	0.105257	0.101034
GOTERM_BP_DIRECT	GO:0030308~negative regulation of cell growth	9	1.34731	0.00911539	RB1, CDA, GJA1, SERTAD3, DDX3X, BMPR2, HYAL2, CIRBP, MSX1	632	87	18683	3.05811	1	0.174427	0.167429
GOTERM_BP_DIRECT	GO:0051649~establishment of localization in cell	9	1.34731	0.0103948	PON3, NOS3, CAV1, MTTP, XCL1, TMEM38B, AQP3, SLC26A6, CFTR	632	89	18683	2.98939	1	0.190138	0.182509
GOTERM_BP_DIRECT	GO:0042593~glucose homeostasis	9	1.34731	0.0110823	RBP4, OAS1, IGFBP5, ADIPOQ, STAT3, PDK4, PARK7, FOXO3, IGF1R	632	90	18683	2.95617	1	0.196826	0.188929
GOTERM_BP_DIRECT	GO:0060070~canonical Wnt signaling pathway	9	1.34731	0.0141708	SHH, EDNRA, EGF, SFRP5, CAV1, GATA3, SOX9, KLF4, FOXO3	632	94	18683	2.83038	1	0.241555	0.231864
GOTERM_BP_DIRECT	GO:0007507~heart development	9	1.34731	0.076287	GJA1, PDLIM3, RAMP2, COL3A1, CALCRL, CASP3, HAND1, ATM, SOX9	632	131	18683	2.03096	1	0.663541	0.636918
GOTERM_BP_DIRECT	GO:0072659~protein localization to plasma membrane	9	1.34731	0.0789435	RAMP2, RAMP3, ACTN2, PALM, ADIPOQ, ARL6IP5, F11R, RAMP1, RAB11A	632	132	18683	2.01557	1	0.668515	0.641693
GOTERM_BP_DIRECT	GO:0043410~positive regulation of MAPK cascade	9	1.34731	0.0990617	SYK, IGFBP4, CAV2, EGF, IGFBP3, KIT, FRS2, GHRL, IGF1R	632	139	18683	1.91407	1	0.745673	0.715756
GOTERM_BP_DIRECT	GO:0034145~positive regulation of toll-like receptor 4 signaling pathway	8	1.1976	4.25325e-07	LBP, CD14, LTF	632	16	18683	14.7809	0.00126072	2.52303e-05	2.4218e-05
GOTERM_BP_DIRECT	GO:0006953~acute-phase response	8	1.1976	7.41355e-06	ITIH4, HP, LBP	632	23	18683	10.2823	0.0217487	0.000333161	0.000319794
GOTERM_BP_DIRECT	GO:0002224~toll-like receptor signaling pathway	8	1.1976	3.95609e-05	TLR7, TLR5, TLR4, TLR2	632	29	18683	8.15495	0.110717	0.00165264	0.00158634
GOTERM_BP_DIRECT	GO:0006695~cholesterol biosynthetic process	8	1.1976	6.28505e-05	HMGCS1, INSIG1, APOA1, APOA4, MSMO1, HMGCR, CFTR, FDFT1	632	31	18683	7.62883	0.170075	0.00248553	0.0023858
GOTERM_BP_DIRECT	GO:0034097~response to cytokine	8	1.1976	6.28505e-05	SELP, ITIH4, COL3A1, SELL, STAT1, TIMP1, SELE, NFKB1	632	31	18683	7.62883	0.170075	0.00248553	0.0023858
GOTERM_BP_DIRECT	GO:0032728~positive regulation of interferon-beta production	8	1.1976	0.000172325	IFIH1, DDX3X, OAS1, OAS2, DHX58, IRF7, TLR7, TLR4	632	36	18683	6.56927	0.4002	0.00587489	0.00563918
GOTERM_BP_DIRECT	GO:0031623~receptor internalization	8	1.1976	0.000290844	RAMP2, CALCRL, RAMP3, TFRC, SYK, CAV1, CLTC, RAMP1	632	39	18683	6.06394	0.578008	0.00947959	0.00909926
GOTERM_BP_DIRECT	GO:0006749~glutathione metabolic process	8	1.1976	0.000542184	GSTZ1, LOC780435, TXNRD2, GSTA2, TXNRD1, GSTA1, ARL6IP5, MMACHC	632	43	18683	5.49985	0.799823	0.0171076	0.0164212
GOTERM_BP_DIRECT	GO:0140374~antiviral innate immune response	8	1.1976	0.000720297	IFIH1, CXCL10, OAS1, DHX58, MX1, IFIT1, USP18, IFIT3	632	45	18683	5.25541	0.882012	0.0218611	0.020984
GOTERM_BP_DIRECT	GO:0009615~response to virus	8	1.1976	0.000825198	IFIH1, ACTA2, RSAD2, MX2, DHX58, ITGB8, GATA3, ZC3HAV1	632	46	18683	5.14117	0.913581	0.0244754	0.0234934
GOTERM_BP_DIRECT	GO:0006633~fatty acid biosynthetic process	8	1.1976	0.00154345	FADS3, ACLY, LIPC, SCD, LIPG, SCD5, HSD17B8, FADS1	632	51	18683	4.63713	0.989759	0.0422106	0.040517
GOTERM_BP_DIRECT	GO:0050729~positive regulation of inflammatory response	8	1.1976	0.00296211	CEBPB, HYAL2, CASP1, IL18, TLR4, LDLR, CCR2, TLR2	632	57	18683	4.14901	0.999849	0.0720134	0.0691241
GOTERM_BP_DIRECT	GO:0034599~cellular response to oxidative stress	8	1.1976	0.00521265	EDNRA, PNPT1, TXNRD2, TXNRD1, SLC1A1, ARL6IP5, FOXO3, HIF1A	632	63	18683	3.75387	1	0.114524	0.109929
GOTERM_BP_DIRECT	GO:0008203~cholesterol metabolic process	8	1.1976	0.00619198	SQLE, LIPC, NPC1, INSIG1, APOA1, APOA4, LDLR, SULT2A1	632	65	18683	3.63836	1	0.130251	0.125025
GOTERM_BP_DIRECT	GO:0007179~transforming growth factor beta receptor signaling pathway	8	1.1976	0.0161874	CLDN5, FUT8, COL3A1, COL1A2, STAT3, ITGB8, FOS, ENG	632	78	18683	3.03197	1	0.25403	0.243838
GOTERM_BP_DIRECT	GO:0016042~lipid catabolic process	8	1.1976	0.0233925	PNLIPRP2, PLA2G2D, NCEH1, LIPC, LIPG, APOC3, APOA4, PLD1	632	84	18683	2.8154	1	0.336807	0.323294
GOTERM_BP_DIRECT	GO:0006888~endoplasmic reticulum to Golgi vesicle-mediated transport	8	1.1976	0.0650139	RAB1A, SEC24A, SAR1A, COPB1, TMED3, TMED7, ERGIC2, TMED5	632	105	18683	2.25232	1	0.604201	0.579959
GOTERM_BP_DIRECT	GO:0043032~positive regulation of macrophage activation	7	1.0479	3.45256e-06	LBP, TLR4	632	14	18683	14.7809	0.010188	0.000176557	0.000169473
GOTERM_BP_DIRECT	GO:0043434~response to peptide hormone	7	1.0479	3.45256e-06	STAT1, REG4, STAT2, STAT3, STAT4, LOC100520832, REG3G	632	14	18683	14.7809	0.010188	0.000176557	0.000169473
GOTERM_BP_DIRECT	GO:0002281~macrophage activation involved in immune response	7	1.0479	3.74635e-05	SYK, LBP	632	20	18683	10.3466	0.105168	0.00158738	0.00152369
GOTERM_BP_DIRECT	GO:0032727~positive regulation of interferon-alpha production	7	1.0479	6.8074e-05	IFIH1, MMP12, DDX3X, STAT1, IRF7, TLR7, TLR4	632	22	18683	9.406	0.182835	0.00262217	0.00251697
GOTERM_BP_DIRECT	GO:0048247~lymphocyte chemotaxis	7	1.0479	0.000187202	CCL14, CCL25, CCL8, CCL20, CCL5, CCL2, XCL1	632	26	18683	7.95892	0.426095	0.00630954	0.0060564
GOTERM_BP_DIRECT	GO:0007259~cell surface receptor signaling pathway via JAK-STAT	7	1.0479	0.000869354	CSF2, STAT1, STAT2, STAT3, STAT4, PRLR, JAK1	632	34	18683	6.08623	0.924198	0.0255297	0.0245054
GOTERM_BP_DIRECT	GO:0009636~response to toxic substance	7	1.0479	0.00118911	GUCY2C, PON3, DDC, CCL5, EPHX2, CYP1A1, AHR	632	36	18683	5.74811	0.970666	0.0339125	0.0325519
GOTERM_BP_DIRECT	GO:0030282~bone mineralization	7	1.0479	0.00384852	COL1A2, PTH1R, SOX9, TMEM38B, HIF1A, PTHLH, DUOX2	632	45	18683	4.59849	0.999989	0.087887	0.0843609
GOTERM_BP_DIRECT	GO:0007267~cell-cell signaling	7	1.0479	0.00532559	CCR1, SHH, GJA1, CCL8, GPNMB, CCL5, IHH	632	48	18683	4.31108	1	0.116145	0.111485
GOTERM_BP_DIRECT	GO:0006879~intracellular iron ion homeostasis	7	1.0479	0.0143402	ATP6V1A, TFRC, NCOA4, CYBRD1, CP, CYB561, HIF1A	632	59	18683	3.50732	1	0.243046	0.233294
GOTERM_BP_DIRECT	GO:0016525~negative regulation of angiogenesis	7	1.0479	0.0306877	CLDN5, CXCL10, STAT1, KLF4, DCN, HOXA5, CCR2	632	70	18683	2.95617	1	0.394025	0.378216
GOTERM_BP_DIRECT	GO:0007160~cell-matrix adhesion	7	1.0479	0.0457035	VTN, COL3A1, ITGA2, ITGAV, CCN2, MUC4, CD34	632	77	18683	2.68743	1	0.511049	0.490545
GOTERM_BP_DIRECT	GO:0001666~response to hypoxia	7	1.0479	0.0481632	EDNRA, CAV1, MMP2, DDIT4, CASP1, PLAT, USF1	632	78	18683	2.65297	1	0.535026	0.51356
GOTERM_BP_DIRECT	GO:0031175~neuron projection development	7	1.0479	0.0560246	RB1, BLOC1S5, BTG2, CLMN, PHGDH, RAB11A, PQBP1	632	81	18683	2.55472	1	0.576773	0.553632
GOTERM_BP_DIRECT	GO:0007204~positive regulation of cytosolic calcium ion concentration	7	1.0479	0.0707466	CCR1, CCRL2, C5AR1, TAC4, GHRL, CXCR6, CCR2	632	86	18683	2.40619	1	0.626371	0.60124
GOTERM_BP_DIRECT	GO:0032490~detection of molecule of bacterial origin	6	0.898204	2.52404e-07	LBP	632	6	18683	29.5617	0.00074835	1.55229e-05	1.49001e-05
GOTERM_BP_DIRECT	GO:0015920~lipopolysaccharide transport	6	0.898204	8.5876e-07	LBP	632	7	18683	25.3386	0.00254384	4.89823e-05	4.70171e-05
GOTERM_BP_DIRECT	GO:0002752~cell surface pattern recognition receptor signaling pathway	6	0.898204	2.22617e-06	LBP	632	8	18683	22.1713	0.00658107	0.000120051	0.000115234
GOTERM_BP_DIRECT	GO:0048245~eosinophil chemotaxis	6	0.898204	0.000190907	CCL25, LGALS3, CCL8, CCL5, CCL2, XCL1	632	17	18683	10.4335	0.43237	0.00636215	0.00610689
GOTERM_BP_DIRECT	GO:0090026~positive regulation of monocyte chemotaxis	6	0.898204	0.000257022	CCR1, CXCL10, CXCL12, CCL5, MOSPD2, CCR2	632	18	18683	9.8539	0.533466	0.00847029	0.00813045
GOTERM_BP_DIRECT	GO:0060337~type I interferon-mediated signaling pathway	6	0.898204	0.000561242	IFIH1, IFITM3, STAT1, STAT2, IRF7, JAK1	632	21	18683	8.4462	0.81083	0.0175226	0.0168195
GOTERM_BP_DIRECT	GO:0032870~cellular response to hormone stimulus	6	0.898204	0.00188349	NCOA1, NCOA2, RAMP2, RAMP3, NCOA3, RAMP1	632	27	18683	6.56927	0.996271	0.0490038	0.0470377
GOTERM_BP_DIRECT	GO:0030574~collagen catabolic process	6	0.898204	0.00223007	MMP12, MMP25, MMP7, MMP1, MMP2, MMP3	632	28	18683	6.33465	0.998669	0.0565332	0.0542651
GOTERM_BP_DIRECT	GO:0032481~positive regulation of type I interferon production	6	0.898204	0.00305893	SYK, DHX58, XIAP, CD14, ZC3HAV1, PQBP1	632	30	18683	5.91234	0.999887	0.0737626	0.0708031
GOTERM_BP_DIRECT	GO:0071320~cellular response to cAMP	6	0.898204	0.00354745	IGFBP5, AKAP9, AHR, SLC26A3, SLC26A6, CFTR	632	31	18683	5.72162	0.999974	0.0822012	0.0789032
GOTERM_BP_DIRECT	GO:0051604~protein maturation	6	0.898204	0.00354745	CASP8, GZMA, DUOXA2, GZMB, LMF2	632	31	18683	5.72162	0.999974	0.0822012	0.0789032
GOTERM_BP_DIRECT	GO:0001974~blood vessel remodeling	6	0.898204	0.00408952	EDNRA, BMPR2, NOS3, EPAS1, MDM2, CCR2	632	32	18683	5.54282	0.999995	0.0911995	0.0875404
GOTERM_BP_DIRECT	GO:0051480~regulation of cytosolic calcium ion concentration	6	0.898204	0.00606784	CALCB, CAV2, TRPC4, CAV1, ATP2B1	632	35	18683	5.06772	1	0.128552	0.123394
GOTERM_BP_DIRECT	GO:0048286~lung alveolus development	6	0.898204	0.00771027	MMP12, BMPR2, IGFBP5, SFTPD, TMEM38B, HOXA5	632	37	18683	4.79379	1	0.152458	0.146341
GOTERM_BP_DIRECT	GO:0031334~positive regulation of protein-containing complex assembly	6	0.898204	0.0096386	LGALS3, TFRC, SYK, MMP1, MMP3, PARK7	632	39	18683	4.54796	1	0.183257	0.175905
GOTERM_BP_DIRECT	GO:0071260~cellular response to mechanical stimulus	6	0.898204	0.0118747	CASP8, TLR7, SOX9, F11R, TLR4, NFKB1	632	41	18683	4.3261	1	0.208405	0.200044
GOTERM_BP_DIRECT	GO:1990573~potassium ion import across plasma membrane	6	0.898204	0.0144391	ATP4B, KCNJ5, SLC12A4, FXYD2, ATP1A2, ATP1B1	632	43	18683	4.12489	1	0.243332	0.233569
GOTERM_BP_DIRECT	GO:0006814~sodium ion transport	6	0.898204	0.0158504	SLC9A2, ATP4B, ATP1A2, SLC5A1, SLC4A4, SLC5A4	632	44	18683	4.03114	1	0.250065	0.240032
GOTERM_BP_DIRECT	GO:0001916~positive regulation of T cell mediated cytotoxicity	6	0.898204	0.0158504	LOC100513601, LOC100622689, TAP2, SLA-1, SLA-3, CD1.1	632	44	18683	4.03114	1	0.250065	0.240032
GOTERM_BP_DIRECT	GO:0030218~erythrocyte differentiation	6	0.898204	0.0173506	EPAS1, CASP3, KIT, FLVCR1, GATA3, TRIM10	632	45	18683	3.94156	1	0.270852	0.259985
GOTERM_BP_DIRECT	GO:0007338~single fertilization	6	0.898204	0.0224053	HOXA10, NPM2, AWN, PSP-II, AQN-1, PARK7	632	48	18683	3.69521	1	0.324167	0.311161
GOTERM_BP_DIRECT	GO:0001947~heart looping	6	0.898204	0.024281	SHH, GJA1, HAND1, IHH, HIF1A, ENG	632	49	18683	3.6198	1	0.34412	0.330313
GOTERM_BP_DIRECT	GO:0006935~chemotaxis	6	0.898204	0.0262548	CCR1, CCRL2, C5AR1, CCR7, CXCR6, CCR2	632	50	18683	3.54741	1	0.362195	0.347663
GOTERM_BP_DIRECT	GO:1901224~positive regulation of non-canonical NF-kappaB signal transduction	6	0.898204	0.0327787	DDX3X, IL18, TLR7, CD14, TLR4, TLR2	632	53	18683	3.34661	1	0.398449	0.382462
GOTERM_BP_DIRECT	GO:0001570~vasculogenesis	6	0.898204	0.0327787	SHH, RAMP2, CAV1, SHAS2, ITGB8, ENG	632	53	18683	3.34661	1	0.398449	0.382462
GOTERM_BP_DIRECT	GO:0001501~skeletal system development	6	0.898204	0.0516406	HOXA10, GDF11, COL1A2, COL5A2, SOX9, PTHLH	632	60	18683	2.95617	1	0.550956	0.528851
GOTERM_BP_DIRECT	GO:0043491~phosphatidylinositol 3-kinase/protein kinase B signal transduction	6	0.898204	0.0547596	PRR5, STAT3, PTEN, CD28, GATA3, SOX9	632	61	18683	2.90771	1	0.575946	0.552839
GOTERM_BP_DIRECT	GO:1902600~proton transmembrane transport	6	0.898204	0.0547596	SLC9A2, ATP6V1A, ATP4B, FXYD2, ATP1A2, ATP1B1	632	61	18683	2.90771	1	0.575946	0.552839
GOTERM_BP_DIRECT	GO:0071456~cellular response to hypoxia	6	0.898204	0.0647559	FABP1, EPAS1, MDM2, PTGS2, AQP3, HIF1A	632	64	18683	2.77141	1	0.604201	0.579959
GOTERM_BP_DIRECT	GO:0001649~osteoblast differentiation	6	0.898204	0.0757049	GJA1, BMPR2, IGFBP5, IGFBP3, IHH, SPP1	632	67	18683	2.64732	1	0.660414	0.633917
GOTERM_BP_DIRECT	GO:0032729~positive regulation of type II interferon production	6	0.898204	0.0795637	PDE4B, IL18, TLR7, CD14, TLR4, CCR2	632	68	18683	2.60839	1	0.668515	0.641693
GOTERM_BP_DIRECT	GO:0070106~interleukin-27-mediated signaling pathway	5	0.748503	6.27309e-06	OAS1, OAS2, STAT1, MX1, IL6ST	632	5	18683	29.5617	0.018434	0.000290718	0.000279054
GOTERM_BP_DIRECT	GO:0097152~mesenchymal cell apoptotic process	5	0.748503	8.09513e-05	SHH, EDNRA, MSX1, SOX9, HIF1A	632	8	18683	18.4761	0.21346	0.00303926	0.00291732
GOTERM_BP_DIRECT	GO:0060081~membrane hyperpolarization	5	0.748503	8.09513e-05	CASP1, KCNA5, PARK7, SLC26A3, CFTR	632	8	18683	18.4761	0.21346	0.00303926	0.00291732
GOTERM_BP_DIRECT	GO:0034375~high-density lipoprotein particle remodeling	5	0.748503	0.000722315	LIPC, LIPG, APOA1, APOA4, PLTP	632	13	18683	11.3699	0.882716	0.0218611	0.020984
GOTERM_BP_DIRECT	GO:0071360~cellular response to exogenous dsRNA	5	0.748503	0.00130668	IFIH1, CAV1, IFIT1, IFIT3, PQBP1	632	15	18683	9.8539	0.979311	0.0362206	0.0347674
GOTERM_BP_DIRECT	GO:0036376~sodium ion export across plasma membrane	5	0.748503	0.00169604	ATP4B, FXYD2, ATP1A2, ATP1B1, SLC4A4	632	16	18683	9.23803	0.993492	0.0449147	0.0431126
GOTERM_BP_DIRECT	GO:0090023~positive regulation of neutrophil chemotaxis	5	0.748503	0.00270262	MDK, C5AR1, MOSPD2, XCL1, CCR7	632	18	18683	8.21159	0.999673	0.0667997	0.0641196
GOTERM_BP_DIRECT	GO:0048662~negative regulation of smooth muscle cell proliferation	5	0.748503	0.00333287	BMPR2, IGFBP5, NOS3, IGFBP3, VIP	632	19	18683	7.7794	0.99995	0.0786253	0.0754707
GOTERM_BP_DIRECT	GO:0010906~regulation of glucose metabolic process	5	0.748503	0.00333287	NCOA2, IGFBP4, IGFBP3, ADIPOQ, PDK4	632	19	18683	7.7794	0.99995	0.0786253	0.0754707
GOTERM_BP_DIRECT	GO:0009725~response to hormone	5	0.748503	0.00580564	NOS3, NCOA4, TNFSF10, GHRL, TIMP1	632	22	18683	6.71857	1	0.123881	0.118911
GOTERM_BP_DIRECT	GO:0032703~negative regulation of interleukin-2 production	5	0.748503	0.00580564	ZFP36, NR1H4, GATA3, GBP1, CD34	632	22	18683	6.71857	1	0.123881	0.118911
GOTERM_BP_DIRECT	GO:0070328~triglyceride homeostasis	5	0.748503	0.00580564	LIPC, IL18, APOA1, APOC3, APOA4	632	22	18683	6.71857	1	0.123881	0.118911
GOTERM_BP_DIRECT	GO:0019882~antigen processing and presentation	5	0.748503	0.00799612	RAB10, SLA-DQB1, SLA-DRB1, SLA-DQA1, RAB34	632	24	18683	6.15869	1	0.15603	0.149769
GOTERM_BP_DIRECT	GO:0002931~response to ischemia	5	0.748503	0.00799612	RCAN1, GJA1, UCHL1, CAV1, AQP3	632	24	18683	6.15869	1	0.15603	0.149769
GOTERM_BP_DIRECT	GO:0032526~response to retinoic acid	5	0.748503	0.0138567	RBP4, ADH1C, KLF4, AQP3, RXRG	632	28	18683	5.27888	1	0.237567	0.228035
GOTERM_BP_DIRECT	GO:0050870~positive regulation of T cell activation	5	0.748503	0.0156545	SLA-DQB1, SLA-DRB1, SLA-DQA1, CD4, SIRPA	632	29	18683	5.09685	1	0.24963	0.239614
GOTERM_BP_DIRECT	GO:0042130~negative regulation of T cell proliferation	5	0.748503	0.0156545	CD86, SHH, CEBPB, PLA2G2D, GPNMB	632	29	18683	5.09685	1	0.24963	0.239614
GOTERM_BP_DIRECT	GO:0071560~cellular response to transforming growth factor beta stimulus	5	0.748503	0.019673	CAV1, HYAL2, XCL1, SOX9, NR3C1	632	31	18683	4.76802	1	0.300773	0.288706
GOTERM_BP_DIRECT	GO:0007163~establishment or maintenance of cell polarity	5	0.748503	0.019673	ACTR2, RHOJ, RHOG, FSCN1, RHOV	632	31	18683	4.76802	1	0.300773	0.288706
GOTERM_BP_DIRECT	GO:0043525~positive regulation of neuron apoptotic process	5	0.748503	0.0242731	CASP8, CASP3, ATM, NR3C1, FOXO3	632	33	18683	4.47905	1	0.34412	0.330313
GOTERM_BP_DIRECT	GO:0086091~regulation of heart rate by cardiac conduction	5	0.748503	0.0267966	KCNJ5, ACE, CAV1, AKAP9, KCNA5	632	34	18683	4.34731	1	0.362378	0.347839
GOTERM_BP_DIRECT	GO:0001568~blood vessel development	5	0.748503	0.0267966	COL1A2, BMPR2, COL5A1, MDM2, FLVCR1	632	34	18683	4.34731	1	0.362378	0.347839
GOTERM_BP_DIRECT	GO:0001932~regulation of protein phosphorylation	5	0.748503	0.0322983	PRKAR2A, STAT2, SLC1A1, APOA1, TLR7	632	36	18683	4.10579	1	0.397472	0.381525
GOTERM_BP_DIRECT	GO:0071466~cellular response to xenobiotic stimulus	5	0.748503	0.0451442	RB1, UCHL1, TFRC, ADIPOQ, PDE4B	632	40	18683	3.69521	1	0.509117	0.488691
GOTERM_BP_DIRECT	GO:0050766~positive regulation of phagocytosis	5	0.748503	0.0451442	SFTPD, SIRPA, APOA1, PTX3, FCGR2B	632	40	18683	3.69521	1	0.509117	0.488691
GOTERM_BP_DIRECT	GO:0097190~apoptotic signaling pathway	5	0.748503	0.0451442	SHH, CD5, CAV1, CD28, ISG12(A)	632	40	18683	3.69521	1	0.509117	0.488691
GOTERM_BP_DIRECT	GO:0051216~cartilage development	5	0.748503	0.048741	HYAL2, MGP, ITGB8, GATA3, SOX9	632	41	18683	3.60509	1	0.539424	0.517782
GOTERM_BP_DIRECT	GO:0042531~positive regulation of tyrosine phosphorylation of STAT protein	5	0.748503	0.0524911	CSF2, CCL5, KIT, IL18, IL6ST	632	42	18683	3.51925	1	0.556031	0.533722
GOTERM_BP_DIRECT	GO:0009611~response to wounding	5	0.748503	0.0524911	GJA1, EDNRA, ZFP36, MDK, CASP3	632	42	18683	3.51925	1	0.556031	0.533722
GOTERM_BP_DIRECT	GO:0051603~proteolysis involved in protein catabolic process	5	0.748503	0.0563938	DNAJC3, CASP8, GZMA, GZMB	632	43	18683	3.43741	1	0.576773	0.553632
GOTERM_BP_DIRECT	GO:0042102~positive regulation of T cell proliferation	5	0.748503	0.0563938	CD86, TFRC, CCL5, CD28, IL6ST	632	43	18683	3.43741	1	0.576773	0.553632
GOTERM_BP_DIRECT	GO:0071230~cellular response to amino acid stimulus	5	0.748503	0.0563938	CEBPB, COL1A2, MMP2, MMP3, COL5A2	632	43	18683	3.43741	1	0.576773	0.553632
GOTERM_BP_DIRECT	GO:0008344~adult locomotory behavior	5	0.748503	0.0604482	NTF4, SNCG, ATP1A2, PARK7, GIP	632	44	18683	3.35929	1	0.601642	0.577503
GOTERM_BP_DIRECT	GO:0002062~chondrocyte differentiation	5	0.748503	0.0690063	RB1, CCN2, PTH1R, SOX9, HIF1A	632	46	18683	3.21323	1	0.616788	0.592042
GOTERM_BP_DIRECT	GO:0007596~blood coagulation	5	0.748503	0.0829409	F7, SHH, PROC, F3, F5	632	49	18683	3.0165	1	0.692965	0.665162
GOTERM_BP_DIRECT	GO:0006094~gluconeogenesis	5	0.748503	0.0878701	RBP4, PC, GOT1, PCK1, FBP2	632	50	18683	2.95617	1	0.732086	0.702714
GOTERM_BP_DIRECT	GO:0043124~negative regulation of canonical NF-kappaB signal transduction	5	0.748503	0.0929375	CASP8, NLRX1, STAT1, ADIPOQ, NR1H4	632	51	18683	2.89821	1	0.742969	0.71316
GOTERM_BP_DIRECT	GO:1990410~adrenomedullin receptor signaling pathway	4	0.598802	0.000149527	RAMP2, CALCRL, RAMP3, ADM	632	4	18683	29.5617	0.358233	0.00534334	0.00512896
GOTERM_BP_DIRECT	GO:0043568~positive regulation of insulin-like growth factor receptor signaling pathway	4	0.598802	0.00276548	IGFBP5, IGFBP4, IGFBP3, TNFSF10	632	9	18683	13.1385	0.999729	0.0677886	0.0650688
GOTERM_BP_DIRECT	GO:0071492~cellular response to UV-A	4	0.598802	0.0038521	MMP1, MMP2, MMP3, TIMP1	632	10	18683	11.8247	0.999989	0.087887	0.0843609
GOTERM_BP_DIRECT	GO:0045926~negative regulation of growth	4	0.598802	0.006715	PNPT1, MT1A, IGFBP5, HIF1A	632	12	18683	9.8539	1	0.133669	0.128306
GOTERM_BP_DIRECT	GO:0010820~positive regulation of T cell chemotaxis	4	0.598802	0.006715	CCL5, XCL1, OXSR1, CCR2	632	12	18683	9.8539	1	0.133669	0.128306
GOTERM_BP_DIRECT	GO:0006636~unsaturated fatty acid biosynthetic process	4	0.598802	0.0085128	FADS3, SCD, SCD5, FADS1	632	13	18683	9.09591	1	0.163954	0.157376
GOTERM_BP_DIRECT	GO:0006809~nitric oxide biosynthetic process	4	0.598802	0.010566	NOS2, NOS3, CAV1, TLR4	632	14	18683	8.4462	1	0.190138	0.182509
GOTERM_BP_DIRECT	GO:0048514~blood vessel morphogenesis	4	0.598802	0.010566	EFNB2, GJA1, SYK, SLC1A1	632	14	18683	8.4462	1	0.190138	0.182509
GOTERM_BP_DIRECT	GO:0030301~cholesterol transport	4	0.598802	0.010566	STARD3, LIPC, NPC1, CFTR	632	14	18683	8.4462	1	0.190138	0.182509
GOTERM_BP_DIRECT	GO:0042446~hormone biosynthetic process	4	0.598802	0.010566	DUOX1, DIO1, CYP1A1, DUOX2	632	14	18683	8.4462	1	0.190138	0.182509
GOTERM_BP_DIRECT	GO:0042157~lipoprotein metabolic process	4	0.598802	0.0128808	MTTP, APOA1, APOC3, APOA4	632	15	18683	7.88312	1	0.223419	0.214455
GOTERM_BP_DIRECT	GO:0030007~intracellular potassium ion homeostasis	4	0.598802	0.0128808	ATP4B, FXYD2, ATP1A2, ATP1B1	632	15	18683	7.88312	1	0.223419	0.214455
GOTERM_BP_DIRECT	GO:0001892~embryonic placenta development	4	0.598802	0.015462	CEBPB, CSF2, EPAS1, HIF1A	632	16	18683	7.39043	1	0.24963	0.239614
GOTERM_BP_DIRECT	GO:0045582~positive regulation of T cell differentiation	4	0.598802	0.015462	SLA-DQA1, MDK, CD27, GATA3	632	16	18683	7.39043	1	0.24963	0.239614
GOTERM_BP_DIRECT	GO:0060749~mammary gland alveolus development	4	0.598802	0.0183126	EGF, PRLR, AREG, HOXA5	632	17	18683	6.9557	1	0.282891	0.271541
GOTERM_BP_DIRECT	GO:0044344~cellular response to fibroblast growth factor stimulus	4	0.598802	0.0183126	ZFP36, CCL5, HYAL2, CCL2	632	17	18683	6.9557	1	0.282891	0.271541
GOTERM_BP_DIRECT	GO:0006956~complement activation	4	0.598802	0.0214345	C6, CFH, C8A, CFB	632	18	18683	6.56927	1	0.311641	0.299138
GOTERM_BP_DIRECT	GO:0034612~response to tumor necrosis factor	4	0.598802	0.0214345	CASP8, UBD, ADIPOQ, CHI3L1	632	18	18683	6.56927	1	0.311641	0.299138
GOTERM_BP_DIRECT	GO:0042572~retinol metabolic process	4	0.598802	0.0248286	RBP4, ADH1C, RBP1, CYP1A1	632	19	18683	6.22352	1	0.34412	0.330313
GOTERM_BP_DIRECT	GO:1904707~positive regulation of vascular associated smooth muscle cell proliferation	4	0.598802	0.0248286	GJA1, CALCRL, IGFBP5, MMP2	632	19	18683	6.22352	1	0.34412	0.330313
GOTERM_BP_DIRECT	GO:0031295~T cell costimulation	4	0.598802	0.0248286	CD86, CD5, CAV1, CD28	632	19	18683	6.22352	1	0.34412	0.330313
GOTERM_BP_DIRECT	GO:0007159~leukocyte cell-cell adhesion	4	0.598802	0.0248286	SYK, CCL5, APOA4, F11R	632	19	18683	6.22352	1	0.34412	0.330313
GOTERM_BP_DIRECT	GO:0050778~positive regulation of immune response	4	0.598802	0.0248286	SLA-DQB1, SLA-DRB1, SLA-DQA1, RSAD2	632	19	18683	6.22352	1	0.34412	0.330313
GOTERM_BP_DIRECT	GO:0001894~tissue homeostasis	4	0.598802	0.0248286	RB1, CCN2, SOX9, CD34	632	19	18683	6.22352	1	0.34412	0.330313
GOTERM_BP_DIRECT	GO:0032753~positive regulation of interleukin-4 production	4	0.598802	0.0284943	CEBPB, SYK, CD28, GATA3	632	20	18683	5.91234	1	0.367453	0.35271
GOTERM_BP_DIRECT	GO:0010804~negative regulation of tumor necrosis factor-mediated signaling pathway	4	0.598802	0.0284943	ADIPOQ, NR1H4, XIAP, APOA1	632	20	18683	5.91234	1	0.367453	0.35271
GOTERM_BP_DIRECT	GO:0006883~intracellular sodium ion homeostasis	4	0.598802	0.0324303	ATP4B, FXYD2, ATP1A2, ATP1B1	632	21	18683	5.6308	1	0.397472	0.381525
GOTERM_BP_DIRECT	GO:0016540~protein autoprocessing	4	0.598802	0.0324303	SHH, IHH, CASP1, PISD	632	21	18683	5.6308	1	0.397472	0.381525
GOTERM_BP_DIRECT	GO:0010875~positive regulation of cholesterol efflux	4	0.598802	0.0324303	CAV1, ADIPOQ, APOA1, PLTP	632	21	18683	5.6308	1	0.397472	0.381525
GOTERM_BP_DIRECT	GO:0031640~killing of cells of another organism	4	0.598802	0.0324303	C6, S100A12, C8A, LTF	632	21	18683	5.6308	1	0.397472	0.381525
GOTERM_BP_DIRECT	GO:0045840~positive regulation of mitotic nuclear division	4	0.598802	0.0324303	EGF, CD28, AREG, HBEGF	632	21	18683	5.6308	1	0.397472	0.381525
GOTERM_BP_DIRECT	GO:0060339~negative regulation of type I interferon-mediated signaling pathway	4	0.598802	0.0324303	MMP12, OAS1, STAT2, USP18	632	21	18683	5.6308	1	0.397472	0.381525
GOTERM_BP_DIRECT	GO:1904646~cellular response to amyloid-beta	4	0.598802	0.0324303	EPHA4, GJA1, TLR4, IGF1R	632	21	18683	5.6308	1	0.397472	0.381525
GOTERM_BP_DIRECT	GO:0048661~positive regulation of smooth muscle cell proliferation	4	0.598802	0.0324303	STAT1, CCL5, IL18, TLR4	632	21	18683	5.6308	1	0.397472	0.381525
GOTERM_BP_DIRECT	GO:0051281~positive regulation of release of sequestered calcium ion into cytosol	4	0.598802	0.0366342	CXCL10, CXCL9, CXCL11, CD19	632	22	18683	5.37486	1	0.426106	0.40901
GOTERM_BP_DIRECT	GO:0030225~macrophage differentiation	4	0.598802	0.0366342	CD4, CASP8, CSF2, GATA3	632	22	18683	5.37486	1	0.426106	0.40901
GOTERM_BP_DIRECT	GO:0045429~positive regulation of nitric oxide biosynthetic process	4	0.598802	0.0366342	AGXT2, PTX3, KLF4, TLR4	632	22	18683	5.37486	1	0.426106	0.40901
GOTERM_BP_DIRECT	GO:0001935~endothelial cell proliferation	4	0.598802	0.0366342	BMPR2, CAV1, APOA1, CD34	632	22	18683	5.37486	1	0.426106	0.40901
GOTERM_BP_DIRECT	GO:0035774~positive regulation of insulin secretion involved in cellular response to glucose stimulus	4	0.598802	0.0411029	NR1H4, SLC2A2, HIF1A, CFTR	632	23	18683	5.14117	1	0.474362	0.45533
GOTERM_BP_DIRECT	GO:0045070~positive regulation of viral genome replication	4	0.598802	0.0458324	DDX3X, IFIT1, IFIT3, SRPK1	632	24	18683	4.92695	1	0.511049	0.490545
GOTERM_BP_DIRECT	GO:0015908~fatty acid transport	4	0.598802	0.0458324	FABP1, FABP2, FABP5, RBP1	632	24	18683	4.92695	1	0.511049	0.490545
GOTERM_BP_DIRECT	GO:0034341~response to type II interferon	4	0.598802	0.0508183	IFITM3, SLA-DQA1, STAT1, UBD	632	25	18683	4.72987	1	0.54808	0.52609
GOTERM_BP_DIRECT	GO:0006641~triglyceride metabolic process	4	0.598802	0.0508183	GK, CAV1, INSIG1, MTTP	632	25	18683	4.72987	1	0.54808	0.52609
GOTERM_BP_DIRECT	GO:0003180~aortic valve morphogenesis	4	0.598802	0.0508183	RB1, NOS3, GATA3, SOX9	632	25	18683	4.72987	1	0.54808	0.52609
GOTERM_BP_DIRECT	GO:0030878~thyroid gland development	4	0.598802	0.0560552	SHH, EDNRA, DUOX2, HOXA5	632	26	18683	4.54796	1	0.576773	0.553632
GOTERM_BP_DIRECT	GO:0033344~cholesterol efflux	4	0.598802	0.0560552	NLRX1, NPC1, APOA1, APOA4	632	26	18683	4.54796	1	0.576773	0.553632
GOTERM_BP_DIRECT	GO:0042744~hydrogen peroxide catabolic process	4	0.598802	0.0560552	DUOX1, HBB, APOA4, DUOX2	632	26	18683	4.54796	1	0.576773	0.553632
GOTERM_BP_DIRECT	GO:0019233~sensory perception of pain	4	0.598802	0.0560552	CCL2, CCR2, GIP, PTGES	632	26	18683	4.54796	1	0.576773	0.553632
GOTERM_BP_DIRECT	GO:0032733~positive regulation of interleukin-10 production	4	0.598802	0.0615377	SYK, STAT3, CD28, TLR4	632	27	18683	4.37951	1	0.604201	0.579959
GOTERM_BP_DIRECT	GO:0048709~oligodendrocyte differentiation	4	0.598802	0.0615377	VTN, SHH, TRPC4, SOX9	632	27	18683	4.37951	1	0.604201	0.579959
GOTERM_BP_DIRECT	GO:0045648~positive regulation of erythrocyte differentiation	4	0.598802	0.0615377	STAT1, STAT3, FOXO3, HIF1A	632	27	18683	4.37951	1	0.604201	0.579959
GOTERM_BP_DIRECT	GO:0001708~cell fate specification	4	0.598802	0.0672594	TEAD4, SHH, IHH, SOX9	632	28	18683	4.2231	1	0.604519	0.580265
GOTERM_BP_DIRECT	GO:0032735~positive regulation of interleukin-12 production	4	0.598802	0.0672594	SYK, MDK, CCR7, TLR4	632	28	18683	4.2231	1	0.604519	0.580265
GOTERM_BP_DIRECT	GO:0046777~protein autophosphorylation	4	0.598802	0.0672594	EPHA4, ATM, OXSR1, IGF1R	632	28	18683	4.2231	1	0.604519	0.580265
GOTERM_BP_DIRECT	GO:0001937~negative regulation of endothelial cell proliferation	4	0.598802	0.0672594	CAV2, STAT1, CAV1, GHRL	632	28	18683	4.2231	1	0.604519	0.580265
GOTERM_BP_DIRECT	GO:0001569~branching involved in blood vessel morphogenesis	4	0.598802	0.0732138	SHH, EDNRA, IHH, ENG	632	29	18683	4.07748	1	0.640567	0.614866
GOTERM_BP_DIRECT	GO:2000134~negative regulation of G1/S transition of mitotic cell cycle	4	0.598802	0.0732138	RB1, GPNMB, CCL2, KLF4	632	29	18683	4.07748	1	0.640567	0.614866
GOTERM_BP_DIRECT	GO:0002476~antigen processing and presentation of endogenous peptide antigen via MHC class Ib	4	0.598802	0.0732138	LOC100513601, LOC100622689, SLA-1, SLA-3	632	29	18683	4.07748	1	0.640567	0.614866
GOTERM_BP_DIRECT	GO:0002486~antigen processing and presentation of endogenous peptide antigen via MHC class I via ER pathway, TAP-independent	4	0.598802	0.0732138	LOC100513601, LOC100622689, SLA-1, SLA-3	632	29	18683	4.07748	1	0.640567	0.614866
GOTERM_BP_DIRECT	GO:0002376~immune system process	4	0.598802	0.079394	HP, IRF7, FOLR2, LTF	632	30	18683	3.94156	1	0.668515	0.641693
GOTERM_BP_DIRECT	GO:0006882~intracellular zinc ion homeostasis	4	0.598802	0.0924023	SLC30A7, MT1A, SLC1A1, SLC30A1	632	32	18683	3.69521	1	0.742969	0.71316
GOTERM_BP_DIRECT	GO:0006936~muscle contraction	4	0.598802	0.0992152	MYL6, MYH2, TPM2, TPM1	632	33	18683	3.58324	1	0.745673	0.715756
GOTERM_BP_DIRECT	GO:0045785~positive regulation of cell adhesion	4	0.598802	0.0992152	EPHA4, CXCL12, ITGAV, ATM	632	33	18683	3.58324	1	0.745673	0.715756
GOTERM_BP_DIRECT	GO:0060480~lung goblet cell differentiation	3	0.449102	0.00334012	AGR2, HOXA5, SPDEF	632	3	18683	29.5617	0.999951	0.0786253	0.0754707
GOTERM_BP_DIRECT	GO:0043267~negative regulation of potassium ion transport	3	0.449102	0.0065307	NOS3, ACTN2, VIP	632	4	18683	22.1713	1	0.131769	0.126482
GOTERM_BP_DIRECT	GO:0051454~intracellular pH elevation	3	0.449102	0.0065307	SLC26A3, SLC26A6, CFTR	632	4	18683	22.1713	1	0.131769	0.126482
GOTERM_BP_DIRECT	GO:0044278~disruption of cell wall in another organism	3	0.449102	0.0065307	REG4, LOC100520832, REG3G	632	4	18683	22.1713	1	0.131769	0.126482
GOTERM_BP_DIRECT	GO:0060700~regulation of ribonuclease activity	3	0.449102	0.0065307	OAS1, OAS2, OASL	632	4	18683	22.1713	1	0.131769	0.126482
GOTERM_BP_DIRECT	GO:2000480~negative regulation of cAMP-dependent protein kinase activity	3	0.449102	0.0065307	PRKAR2A, PKIA, PKIG	632	4	18683	22.1713	1	0.131769	0.126482
GOTERM_BP_DIRECT	GO:0008652~amino acid biosynthetic process	3	0.449102	0.0106416	GOT1, PHGDH, OTC	632	5	18683	17.737	1	0.190138	0.182509
GOTERM_BP_DIRECT	GO:0097398~cellular response to interleukin-17	3	0.449102	0.0106416	CXCL10, STAT3, NFKB1	632	5	18683	17.737	1	0.190138	0.182509
GOTERM_BP_DIRECT	GO:0070508~cholesterol import	3	0.449102	0.0106416	STARD4, APOA1, LDLR	632	5	18683	17.737	1	0.190138	0.182509
GOTERM_BP_DIRECT	GO:2001054~negative regulation of mesenchymal cell apoptotic process	3	0.449102	0.0106416	SHH, SOX9, HIF1A	632	5	18683	17.737	1	0.190138	0.182509
GOTERM_BP_DIRECT	GO:0071357~cellular response to type I interferon	3	0.449102	0.0106416	MX1, IFIT1, IFIT3	632	5	18683	17.737	1	0.190138	0.182509
GOTERM_BP_DIRECT	GO:0140507~granzyme-mediated programmed cell death signaling pathway	3	0.449102	0.0156071	GZMA, GZMB	632	6	18683	14.7809	1	0.24963	0.239614
GOTERM_BP_DIRECT	GO:0038113~interleukin-9-mediated signaling pathway	3	0.449102	0.0156071	STAT1, STAT3, JAK1	632	6	18683	14.7809	1	0.24963	0.239614
GOTERM_BP_DIRECT	GO:0001542~ovulation from ovarian follicle	3	0.449102	0.0156071	NOS3, AFP, FOXO3	632	6	18683	14.7809	1	0.24963	0.239614
GOTERM_BP_DIRECT	GO:0070542~response to fatty acid	3	0.449102	0.0156071	SCD, SOX9, FOXO3	632	6	18683	14.7809	1	0.24963	0.239614
GOTERM_BP_DIRECT	GO:0002322~B cell proliferation involved in immune response	3	0.449102	0.0156071	CD19, CD180, TLR4	632	6	18683	14.7809	1	0.24963	0.239614
GOTERM_BP_DIRECT	GO:0060056~mammary gland involution	3	0.449102	0.0156071	IGFBP5, CAV1, NFKB1	632	6	18683	14.7809	1	0.24963	0.239614
GOTERM_BP_DIRECT	GO:0097084~vascular associated smooth muscle cell development	3	0.449102	0.0213651	RAMP2, EDNRA, ENG	632	7	18683	12.6693	1	0.311641	0.299138
GOTERM_BP_DIRECT	GO:0072205~metanephric collecting duct development	3	0.449102	0.0213651	SHH, CALB1, AKR1B1	632	7	18683	12.6693	1	0.311641	0.299138
GOTERM_BP_DIRECT	GO:0071383~cellular response to steroid hormone stimulus	3	0.449102	0.0213651	NPC1, ATP1A2, NR3C1	632	7	18683	12.6693	1	0.311641	0.299138
GOTERM_BP_DIRECT	GO:0014911~positive regulation of smooth muscle cell migration	3	0.449102	0.0213651	VTN, CCL5, TLR4	632	7	18683	12.6693	1	0.311641	0.299138
GOTERM_BP_DIRECT	GO:0007614~short-term memory	3	0.449102	0.0213651	RCAN1, CALB1, MDK	632	7	18683	12.6693	1	0.311641	0.299138
GOTERM_BP_DIRECT	GO:1903142~positive regulation of establishment of endothelial barrier	3	0.449102	0.0213651	CLDN5, PROC, F11R	632	7	18683	12.6693	1	0.311641	0.299138
GOTERM_BP_DIRECT	GO:0002067~glandular epithelial cell differentiation	3	0.449102	0.0213651	CAV1, SOX9, KLF4	632	7	18683	12.6693	1	0.311641	0.299138
GOTERM_BP_DIRECT	GO:2000553~positive regulation of T-helper 2 cell cytokine production	3	0.449102	0.0213651	RSAD2, XCL1, GATA3	632	7	18683	12.6693	1	0.311641	0.299138
GOTERM_BP_DIRECT	GO:0032330~regulation of chondrocyte differentiation	3	0.449102	0.0278564	MDK, CCN2, PTHLH	632	8	18683	11.0856	1	0.362378	0.347839
GOTERM_BP_DIRECT	GO:0051591~response to cAMP	3	0.449102	0.0278564	DUOX1, STAT1, DUOX2	632	8	18683	11.0856	1	0.362378	0.347839
GOTERM_BP_DIRECT	GO:0046638~positive regulation of alpha-beta T cell differentiation	3	0.449102	0.0278564	SHH, SYK, IHH	632	8	18683	11.0856	1	0.362378	0.347839
GOTERM_BP_DIRECT	GO:0097011~cellular response to granulocyte macrophage colony-stimulating factor stimulus	3	0.449102	0.0278564	CD4, ZFP36, CSF2	632	8	18683	11.0856	1	0.362378	0.347839
GOTERM_BP_DIRECT	GO:0003203~endocardial cushion morphogenesis	3	0.449102	0.0278564	NOS3, MDM2, SOX9	632	8	18683	11.0856	1	0.362378	0.347839
GOTERM_BP_DIRECT	GO:0006002~fructose 6-phosphate metabolic process	3	0.449102	0.0278564	GFPT1, HK2, FBP2	632	8	18683	11.0856	1	0.362378	0.347839
GOTERM_BP_DIRECT	GO:0019896~axonal transport of mitochondrion	3	0.449102	0.0278564	UCHL1, NEFL, HIF1A	632	8	18683	11.0856	1	0.362378	0.347839
GOTERM_BP_DIRECT	GO:0006089~lactate metabolic process	3	0.449102	0.0278564	LDHA, CP, HIF1A	632	8	18683	11.0856	1	0.362378	0.347839
GOTERM_BP_DIRECT	GO:0043567~regulation of insulin-like growth factor receptor signaling pathway	3	0.449102	0.0278564	IGFBP5, IGFBP4, IGFBP3	632	8	18683	11.0856	1	0.362378	0.347839
GOTERM_BP_DIRECT	GO:0006656~phosphatidylcholine biosynthetic process	3	0.449102	0.0278564	SLC27A1, PEMT, APOA1	632	8	18683	11.0856	1	0.362378	0.347839
GOTERM_BP_DIRECT	GO:0090280~positive regulation of calcium ion import	3	0.449102	0.0278564	LGALS3, STC1, CCL2	632	8	18683	11.0856	1	0.362378	0.347839
GOTERM_BP_DIRECT	GO:0015833~peptide transport	3	0.449102	0.0350253	SLC15A1, TAP2, TAP1	632	9	18683	9.8539	1	0.413885	0.397279
GOTERM_BP_DIRECT	GO:0040008~regulation of growth	3	0.449102	0.0350253	GAP43, IHH, SOCS6	632	9	18683	9.8539	1	0.413885	0.397279
GOTERM_BP_DIRECT	GO:0035723~interleukin-15-mediated signaling pathway	3	0.449102	0.0350253	CD4, STAT3, JAK1	632	9	18683	9.8539	1	0.413885	0.397279
GOTERM_BP_DIRECT	GO:0006107~oxaloacetate metabolic process	3	0.449102	0.0350253	ACLY, GOT1, PCK1	632	9	18683	9.8539	1	0.413885	0.397279
GOTERM_BP_DIRECT	GO:1903238~positive regulation of leukocyte tethering or rolling	3	0.449102	0.0350253	SELP, SELE, CCR2	632	9	18683	9.8539	1	0.413885	0.397279
GOTERM_BP_DIRECT	GO:0045647~negative regulation of erythrocyte differentiation	3	0.449102	0.0350253	ZFP36, KLF13, HOXA5	632	9	18683	9.8539	1	0.413885	0.397279
GOTERM_BP_DIRECT	GO:0071639~positive regulation of monocyte chemotactic protein-1 production	3	0.449102	0.0428186	SYK, OAS1, ADIPOQ	632	10	18683	8.86851	1	0.488461	0.468864
GOTERM_BP_DIRECT	GO:0060644~mammary gland epithelial cell differentiation	3	0.449102	0.0428186	CEBPB, PRLR, HOXA5	632	10	18683	8.86851	1	0.488461	0.468864
GOTERM_BP_DIRECT	GO:0048708~astrocyte differentiation	3	0.449102	0.0428186	GAP43, STAT3, NR3C1	632	10	18683	8.86851	1	0.488461	0.468864
GOTERM_BP_DIRECT	GO:0071398~cellular response to fatty acid	3	0.449102	0.0511861	PDK4, NR1H4, LDLR	632	11	18683	8.06228	1	0.54808	0.52609
GOTERM_BP_DIRECT	GO:0016126~sterol biosynthetic process	3	0.449102	0.0511861	SQLE, MSMO1, HMGCR	632	11	18683	8.06228	1	0.54808	0.52609
GOTERM_BP_DIRECT	GO:0045060~negative thymic T cell selection	3	0.449102	0.0511861	SHH, CD28, CCR7	632	11	18683	8.06228	1	0.54808	0.52609
GOTERM_BP_DIRECT	GO:0032402~melanosome transport	3	0.449102	0.0511861	RAB1A, BLOC1S5, RAB11A	632	11	18683	8.06228	1	0.54808	0.52609
GOTERM_BP_DIRECT	GO:0030502~negative regulation of bone mineralization	3	0.449102	0.0511861	CCR1, SOX9, HIF1A	632	11	18683	8.06228	1	0.54808	0.52609
GOTERM_BP_DIRECT	GO:0071404~cellular response to low-density lipoprotein particle stimulus	3	0.449102	0.0511861	NPC1, SYK, LDLR	632	11	18683	8.06228	1	0.54808	0.52609
GOTERM_BP_DIRECT	GO:0043691~reverse cholesterol transport	3	0.449102	0.0600804	LIPG, APOA1, APOA4	632	12	18683	7.39043	1	0.599994	0.575922
GOTERM_BP_DIRECT	GO:0071549~cellular response to dexamethasone stimulus	3	0.449102	0.0600804	DDIT4, NR3C1, PCK1	632	12	18683	7.39043	1	0.599994	0.575922
GOTERM_BP_DIRECT	GO:0071385~cellular response to glucocorticoid stimulus	3	0.449102	0.0600804	ZFP36, NR3C1, SSTR2	632	12	18683	7.39043	1	0.599994	0.575922
GOTERM_BP_DIRECT	GO:0140042~lipid droplet formation	3	0.449102	0.0600804	SQLE, MOSPD2, PISD	632	12	18683	7.39043	1	0.599994	0.575922
GOTERM_BP_DIRECT	GO:0010667~negative regulation of cardiac muscle cell apoptotic process	3	0.449102	0.0600804	MDK, PPP1R10, RGL2	632	12	18683	7.39043	1	0.599994	0.575922
GOTERM_BP_DIRECT	GO:0061036~positive regulation of cartilage development	3	0.449102	0.0600804	BMPR2, MDK, SOX9	632	12	18683	7.39043	1	0.599994	0.575922
GOTERM_BP_DIRECT	GO:0048546~digestive tract morphogenesis	3	0.449102	0.0600804	SFRP5, AGR2, HIF1A	632	12	18683	7.39043	1	0.599994	0.575922
GOTERM_BP_DIRECT	GO:0032691~negative regulation of interleukin-1 beta production	3	0.449102	0.0694563	TNFSF10, APOA1, GHRL	632	13	18683	6.82193	1	0.616788	0.592042
GOTERM_BP_DIRECT	GO:0035162~embryonic hemopoiesis	3	0.449102	0.0694563	KIT, GATA3, HIF1A	632	13	18683	6.82193	1	0.616788	0.592042
GOTERM_BP_DIRECT	GO:0042755~eating behavior	3	0.449102	0.0694563	UCHL1, STAT3, CCK	632	13	18683	6.82193	1	0.616788	0.592042
GOTERM_BP_DIRECT	GO:0048745~smooth muscle tissue development	3	0.449102	0.0792713	SHH, IHH, ENG	632	14	18683	6.33465	1	0.668515	0.641693
GOTERM_BP_DIRECT	GO:0035988~chondrocyte proliferation	3	0.449102	0.0792713	IHH, STC1, CCN2	632	14	18683	6.33465	1	0.668515	0.641693
GOTERM_BP_DIRECT	GO:0051899~membrane depolarization	3	0.449102	0.0792713	CAV1, ATP1A2, PARK7	632	14	18683	6.33465	1	0.668515	0.641693
GOTERM_BP_DIRECT	GO:0010596~negative regulation of endothelial cell migration	3	0.449102	0.0792713	DNAJA4, STC1, DCN	632	14	18683	6.33465	1	0.668515	0.641693
GOTERM_BP_DIRECT	GO:0032367~intracellular cholesterol transport	3	0.449102	0.0792713	STARD4, NPC1, RAB11A	632	14	18683	6.33465	1	0.668515	0.641693
GOTERM_BP_DIRECT	GO:0036120~cellular response to platelet-derived growth factor stimulus	3	0.449102	0.0792713	GJA1, SHAS2, TLR4	632	14	18683	6.33465	1	0.668515	0.641693
GOTERM_BP_DIRECT	GO:0019433~triglyceride catabolic process	3	0.449102	0.0792713	PNLIPRP2, LIPC, LIPG	632	14	18683	6.33465	1	0.668515	0.641693
GOTERM_BP_DIRECT	GO:0085029~extracellular matrix assembly	3	0.449102	0.0792713	COL1A2, SHAS2, SOX9	632	14	18683	6.33465	1	0.668515	0.641693
GOTERM_BP_DIRECT	GO:0002474~antigen processing and presentation of peptide antigen via MHC class I	3	0.449102	0.0792713	LOC100513601, SLA-1, SLA-3	632	14	18683	6.33465	1	0.668515	0.641693
GOTERM_BP_DIRECT	GO:0002381~immunoglobulin production involved in immunoglobulin-mediated immune response	3	0.449102	0.0894852	SLA-DQB1, SLA-DRB1, SLA-DQA1	632	15	18683	5.91234	1	0.737259	0.707679
GOTERM_BP_DIRECT	GO:0001676~long-chain fatty acid metabolic process	3	0.449102	0.0894852	SLC27A1, CYP1A1, ACSL3	632	15	18683	5.91234	1	0.737259	0.707679
GOTERM_BP_DIRECT	GO:0002076~osteoblast development	3	0.449102	0.0894852	SHH, PTH1R, PTHLH	632	15	18683	5.91234	1	0.737259	0.707679
GOTERM_BP_DIRECT	GO:0043171~peptide catabolic process	3	0.449102	0.0894852	ENPEP, ANPEP, LNPEP	632	15	18683	5.91234	1	0.737259	0.707679
GOTERM_BP_DIRECT	GO:2000609~regulation of thyroid hormone generation	2	0.299401	0.0664091	DUOXA1, DUOXA2	632	2	18683	29.5617	1	0.604201	0.579959
GOTERM_BP_DIRECT	GO:0046967~cytosol to endoplasmic reticulum transport	2	0.299401	0.0664091	TAP2, TAP1	632	2	18683	29.5617	1	0.604201	0.579959
GOTERM_BP_DIRECT	GO:0070994~detection of oxidative stress	2	0.299401	0.0664091	ADIPOQ, PARK7	632	2	18683	29.5617	1	0.604201	0.579959
GOTERM_BP_DIRECT	GO:0044793~negative regulation by host of viral process	2	0.299401	0.0664091	PTX3, LTF	632	2	18683	29.5617	1	0.604201	0.579959
GOTERM_BP_DIRECT	GO:1904017~cellular response to Thyroglobulin triiodothyronine	2	0.299401	0.0664091	NCOA1, NCOA2	632	2	18683	29.5617	1	0.604201	0.579959
GOTERM_BP_DIRECT	GO:0032765~positive regulation of mast cell cytokine production	2	0.299401	0.0664091	SYK, KIT	632	2	18683	29.5617	1	0.604201	0.579959
GOTERM_BP_DIRECT	GO:0008228~opsonization	2	0.299401	0.0664091	FCN2, PTX3	632	2	18683	29.5617	1	0.604201	0.579959
GOTERM_BP_DIRECT	GO:0018119~peptidyl-cysteine S-nitrosylation	2	0.299401	0.0664091	NOS2, S100A9	632	2	18683	29.5617	1	0.604201	0.579959
GOTERM_BP_DIRECT	GO:1903974~positive regulation of cellular response to macrophage colony-stimulating factor stimulus	2	0.299401	0.0664091	TLR4, TLR2	632	2	18683	29.5617	1	0.604201	0.579959
GOTERM_BP_DIRECT	GO:0060374~mast cell differentiation	2	0.299401	0.0664091	KIT, GATA3	632	2	18683	29.5617	1	0.604201	0.579959
GOTERM_BP_DIRECT	GO:0010641~positive regulation of platelet-derived growth factor receptor signaling pathway	2	0.299401	0.0664091	F7, F3	632	2	18683	29.5617	1	0.604201	0.579959
GOTERM_BP_DIRECT	GO:1905065~positive regulation of vascular associated smooth muscle cell differentiation	2	0.299401	0.0664091	KIT, ENG	632	2	18683	29.5617	1	0.604201	0.579959
GOTERM_BP_DIRECT	GO:1903896~positive regulation of IRE1-mediated unfolded protein response	2	0.299401	0.0664091	TMEM33, AGR2	632	2	18683	29.5617	1	0.604201	0.579959
GOTERM_BP_DIRECT	GO:2000342~negative regulation of chemokine (C-X-C motif) ligand 2 production	2	0.299401	0.0664091	OAS1, KLF4	632	2	18683	29.5617	1	0.604201	0.579959
GOTERM_BP_DIRECT	GO:0019060~intracellular transport of viral protein in host cell	2	0.299401	0.0664091	IFIT1, IFIT3	632	2	18683	29.5617	1	0.604201	0.579959
GOTERM_BP_DIRECT	GO:1904466~positive regulation of matrix metallopeptidase secretion	2	0.299401	0.0664091	TLR4, TLR2	632	2	18683	29.5617	1	0.604201	0.579959
GOTERM_BP_DIRECT	GO:2000434~regulation of protein neddylation	2	0.299401	0.0664091	EPAS1, HIF1A	632	2	18683	29.5617	1	0.604201	0.579959
GOTERM_BP_DIRECT	GO:0140639~positive regulation of pyroptotic inflammatory response	2	0.299401	0.0664091	CASP3, GBP1	632	2	18683	29.5617	1	0.604201	0.579959
GOTERM_BP_DIRECT	GO:1902483~cytotoxic T cell pyroptotic cell death	2	0.299401	0.0664091	GZMA	632	2	18683	29.5617	1	0.604201	0.579959
GOTERM_BP_DIRECT	GO:1903225~negative regulation of endodermal cell differentiation	2	0.299401	0.0664091	COL5A1, COL5A2	632	2	18683	29.5617	1	0.604201	0.579959
GOTERM_BP_DIRECT	GO:0003057~regulation of the force of heart contraction by chemical signal	2	0.299401	0.0664091	NOS3, CAV1	632	2	18683	29.5617	1	0.604201	0.579959
GOTERM_BP_DIRECT	GO:0034349~glial cell apoptotic process	2	0.299401	0.0664091	RB1, CASP3	632	2	18683	29.5617	1	0.604201	0.579959
GOTERM_BP_DIRECT	GO:0010903~negative regulation of very-low-density lipoprotein particle remodeling	2	0.299401	0.0979436	NR1H4, APOA1	632	3	18683	19.7078	1	0.742969	0.71316
GOTERM_BP_DIRECT	GO:0072136~metanephric mesenchymal cell proliferation involved in metanephros development	2	0.299401	0.0979436	SHH, STAT1	632	3	18683	19.7078	1	0.742969	0.71316
GOTERM_BP_DIRECT	GO:1903237~negative regulation of leukocyte tethering or rolling	2	0.299401	0.0979436	CXCL12, CCL28	632	3	18683	19.7078	1	0.742969	0.71316
GOTERM_BP_DIRECT	GO:2000412~positive regulation of thymocyte migration	2	0.299401	0.0979436	XCL1, CCR2	632	3	18683	19.7078	1	0.742969	0.71316
GOTERM_BP_DIRECT	GO:0140576~ascorbate homeostasis	2	0.299401	0.0979436	CYBRD1, CYB561	632	3	18683	19.7078	1	0.742969	0.71316
GOTERM_BP_DIRECT	GO:0098914~membrane repolarization during atrial cardiac muscle cell action potential	2	0.299401	0.0979436	KCNJ5, KCNA5	632	3	18683	19.7078	1	0.742969	0.71316
GOTERM_BP_DIRECT	GO:0002248~connective tissue replacement involved in inflammatory response wound healing	2	0.299401	0.0979436	TIMP1, HIF1A	632	3	18683	19.7078	1	0.742969	0.71316
GOTERM_BP_DIRECT	GO:0035377~transepithelial water transport	2	0.299401	0.0979436	SLC5A1, CFTR	632	3	18683	19.7078	1	0.742969	0.71316
GOTERM_BP_DIRECT	GO:0042743~hydrogen peroxide metabolic process	2	0.299401	0.0979436	DUOXA1, DUOXA2	632	3	18683	19.7078	1	0.742969	0.71316
GOTERM_BP_DIRECT	GO:0072178~nephric duct morphogenesis	2	0.299401	0.0979436	EPHA4, GATA3	632	3	18683	19.7078	1	0.742969	0.71316
GOTERM_BP_DIRECT	GO:0071673~positive regulation of smooth muscle cell chemotaxis	2	0.299401	0.0979436	GJA1, MDK	632	3	18683	19.7078	1	0.742969	0.71316
GOTERM_BP_DIRECT	GO:0046639~negative regulation of alpha-beta T cell differentiation	2	0.299401	0.0979436	SHH, IHH	632	3	18683	19.7078	1	0.742969	0.71316
GOTERM_BP_DIRECT	GO:1900127~positive regulation of hyaluronan biosynthetic process	2	0.299401	0.0979436	EGF, NFKB1	632	3	18683	19.7078	1	0.742969	0.71316
GOTERM_BP_DIRECT	GO:0070427~nucleotide-binding oligomerization domain containing 1 signaling pathway	2	0.299401	0.0979436	XIAP, TLR4	632	3	18683	19.7078	1	0.742969	0.71316
GOTERM_BP_DIRECT	GO:0071727~cellular response to triacyl bacterial lipopeptide	2	0.299401	0.0979436	CD14, TLR2	632	3	18683	19.7078	1	0.742969	0.71316
GOTERM_BP_DIRECT	GO:0048592~eye morphogenesis	2	0.299401	0.0979436	COL5A1, COL5A2	632	3	18683	19.7078	1	0.742969	0.71316
GOTERM_BP_DIRECT	GO:0030035~microspike assembly	2	0.299401	0.0979436	ACTN2, FSCN1	632	3	18683	19.7078	1	0.742969	0.71316
GOTERM_BP_DIRECT	GO:0042482~positive regulation of odontogenesis	2	0.299401	0.0979436	MSX1, CD34	632	3	18683	19.7078	1	0.742969	0.71316
GOTERM_BP_DIRECT	GO:1904613~cellular response to 2,3,7,8-tetrachlorodibenzodioxine	2	0.299401	0.0979436	SLC46A3, AHR	632	3	18683	19.7078	1	0.742969	0.71316
GOTERM_BP_DIRECT	GO:0038154~interleukin-11-mediated signaling pathway	2	0.299401	0.0979436	STAT3, JAK1	632	3	18683	19.7078	1	0.742969	0.71316
GOTERM_BP_DIRECT	GO:0003413~chondrocyte differentiation involved in endochondral bone morphogenesis	2	0.299401	0.0979436	IHH, SOX9	632	3	18683	19.7078	1	0.742969	0.71316
GOTERM_BP_DIRECT	GO:0055090~acylglycerol homeostasis	2	0.299401	0.0979436	APOA1, APOA4	632	3	18683	19.7078	1	0.742969	0.71316
GOTERM_BP_DIRECT	GO:1903408~positive regulation of P-type sodium:potassium-exchanging transporter activity	2	0.299401	0.0979436	FXYD2, ATP1B1	632	3	18683	19.7078	1	0.742969	0.71316
GOTERM_BP_DIRECT	GO:0051354~negative regulation of oxidoreductase activity	2	0.299401	0.0979436	GZMA	632	3	18683	19.7078	1	0.742969	0.71316
GOTERM_BP_DIRECT	GO:0097647~amylin receptor signaling pathway	2	0.299401	0.0979436	RAMP3, RAMP1	632	3	18683	19.7078	1	0.742969	0.71316
GOTERM_BP_DIRECT	GO:0042335~cuticle development	2	0.299401	0.0979436	DUOX1, DUOX2	632	3	18683	19.7078	1	0.742969	0.71316
GOTERM_BP_DIRECT	GO:0010729~positive regulation of hydrogen peroxide biosynthetic process	2	0.299401	0.0979436	DUOXA1, DUOXA2	632	3	18683	19.7078	1	0.742969	0.71316
GOTERM_BP_DIRECT	GO:0021940~positive regulation of cerebellar granule cell precursor proliferation	2	0.299401	0.0979436	SHH, EGF	632	3	18683	19.7078	1	0.742969	0.71316
GOTERM_BP_DIRECT	GO:0071726~cellular response to diacyl bacterial lipopeptide	2	0.299401	0.0979436	CD14, TLR2	632	3	18683	19.7078	1	0.742969	0.71316

## Sheet: Table S2
Category	Term	Count	%	PValue	Genes	List Total	Pop Hits	Pop Total	Fold Enrichment	Bonferroni	Benjamini	FDR
GOTERM_CC_DIRECT	GO:0005737~cytoplasm	186	27.8443	7.61705e-07	GLTP, AHR, PARK7, NR3C1, AQP3, CMAH, CNDP2, HOXA10, LOC733579, GJA1, ZFP36, LGALS1, ANPEP, DHX58, PALM, CCRL2, NAMPT, GRB10, BAALC, PHLDA2, HMGN2, IER5, SULT2A1, CAST, NSF, EPHA4, PRKAB2, EIF1AY, IL1R2, TPM1, CIRBP, UBE4A, VRK1, FRS2, SDCBP2, CDC25B, ACLY, MT1A, RBP1, DDIT4, AKAP9, FSCN1, TRIM10, MYL9, S100A9, ATP6V1A, BLM, ENPEP, EPAS1, COPB1, STC1, HIF1A, SEC14L2, NLN, LDHA, PRKAR2A, UBD, ESD, …	650	4252	20613	1.38723	0.000317581	3.97039e-05	3.79901e-05
GOTERM_CC_DIRECT	GO:0005615~extracellular space	156	23.3533	5.59713e-44	FCN1, FCN2, CSF2, WAP-3, HP, IHH, PLAT, LGALS3, LOC100622689, LOC100513601, LIPC, LGALS1, DMBT1, ANPEP, LIPG, NAMPT, TNFSF10, SLA-1, SLA-3, CCN2, CHIA, POSTN, IGFBP5, IGFBP4, IGFBP3, CD180, ADIPOQ, RBP4, SFRP5, SPARCL1, IGFALS, ENPEP, CALCB, CFH, STC1, REG3G, VTN, C6, STC2, S100A12, TAC4, CD14, PLTP, REG4, LNPEP, CP, SELE, BMP5, SELP, PYY, CXCL10, CXCL11, CXCL12, PROC, COL1A2, SELL, COL5A1, COL5A…	650	1439	20613	3.43789	2.334e-41	2.334e-41	2.23326e-41
GOTERM_CC_DIRECT	GO:0005829~cytosol	146	21.8563	1.92743e-06	GLTP, CDA, NCF2, AHR, PARK7, IFIT1, NR3C1, HNMT, IFIT3, CNDP2, LOC733579, SCGN, LGALS3, GJA1, ZFP36, PEG10, DUOXA2, BAALC, LGALS9, LGALS8, ANKS1A, SULT2A1, CAST, NSF, STARD4, VRK1, MAT1A, MYO7A, SDCBP2, PISD, ACLY, RBP1, DDIT4, FSCN1, NHLRC2, CFTR, ATP6V1A, BLM, SAR1A, COPB1, MTTP, ZC3HAV1, RASGRP2, FOXO3, HIF1A, SEC14L2, NLN, PRKAR2A, ESD, SFN, SUDS3, PCK1, LHPP, FDPS, PNPT1, GOT1, EPHX2, ASNS, …	650	3195	20613	1.44914	0.000803416	8.93043e-05	8.54494e-05
GOTERM_CC_DIRECT	GO:0005576~extracellular region	98	14.6707	2.10097e-18	FCN1, FCN2, CSF2, WAP-3, HP, PLAT, SCGN, LGALS3, DMBT1, LIPG, CCN2, CHIA, IGFBP5, IGFBP4, IGFBP3, ADIPOQ, SCG5, IGFALS, CFB, CALCB, SDC4, HTRA3, STC1, VTN, C6, STC2, CLCA1, ACE, AMBN, CP, BMP5, PYY, CXCL10, CXCL11, CXCL12, PROC, COL5A2, PSP-II, PNLIPRP2, SPAI-2, CXCL9, ADM, C8A, CXCL2, MLN, C1QTNF3, C1QTNF2, MDK, CASP1, GAST, CD34, IL10, MMP2, GKN1, APOA1, APOA4, DCN, F5, GIP, IL1A, F7, OAS1, NPC…	650	1186	20613	2.62041	8.76103e-16	4.38052e-16	4.19143e-16
GOTERM_CC_DIRECT	GO:0005789~endoplasmic reticulum membrane	51	7.63473	3.45206e-08	SLC27A1, MOGAT2, IHH, MSMO1, CLGN, FADS3, SHH, UCHL1, DUOXA1, DUOXA2, TMED3, ARL6IP5, FLVCR2, TMED7, TMEM38B, SLC37A3, FADS1, TMED5, STARD3, DGAT2, RSAD2, DIO1, TAP2, TMEM33, CYP2C42, TLR7, IGFALS, ERGIC2, CFTR, GUCY2C, SAR1A, SGMS1, INSIG1, MOSPD2, HMGCR, PTGS2, LMF2, EXTL2, FDFT1, SEC24A, TMEM86B, SCD5, MX1, RAB10, SQLE, CD4, SCD, CYP1A1, SHAS2, PEMT, ATG2B	650	686	20613	2.35762	1.4395e-05	3.59878e-06	3.44343e-06
GOTERM_CC_DIRECT	GO:0005739~mitochondrion	48	7.18563	0.0053781	NLRX1, ADH1C, PARK7, NR3C1, TFB1M, IFIT1, HK2, IFIT3, IFIH1, NLN, LDHA, GJA1, METTL13, PDK4, CASP1, FLVCR1, PMAIP1, CCR7, PCK1, AASS, STARD3, PNPT1, RSAD2, GK, AGXT2, TXNRD2, TXNRD1, MRPS23, MMP3, BCKDHB, CYBRD1, COX8H, NFKB1, PISD, GSTZ1, PC, OAS1, P4HA1, SLC25A19, DDIT4, SLC25A51, ISG12(A), TLR2, OTC	650	1015	20613	1.4997	0.894466	0.104741	0.100219
GOTERM_CC_DIRECT	GO:0009897~external side of plasma membrane	45	6.73653	3.33796e-13	CD86, SLA-DQB1, ENPEP, CXCL9, TFRC, LY75, THY1, CXCR6, LOC100622689, LOC100513601, ANPEP, HYAL2, CD19, CCRL2, SLA-1, ITGAV, CCR7, CD14, SLA-3, LDLR, CD34, CCR2, CCR1, SLA-DQA1, ACE, LOC100513291, ITGA2, SELE, PRLR, SELP, CXCL10, CD4, CXCL12, SELL, CD5, CD8A, KIT, CD28, CD27, FCGR2B, IL6ST, FOLR2, CD1.1, TLR4, ENG	650	394	20613	3.62196	1.39213e-10	4.63977e-11	4.43949e-11
GOTERM_CC_DIRECT	GO:0005794~Golgi apparatus	45	6.73653	0.000154054	SLA-DQB1, RAB1A, ARF4, ARF2, MTTP, PLD1, PTHLH, CST3, GJA1, STC2, LIPG, SPP1, TMED3, GNPNAT1, CD14, CCN2, DRAM2, TMED7, LDLR, GBP1, TMED5, ST3GAL3, UNC45A, SLC30A7, NSF, RSAD2, CAV2, NOS3, CAV1, GKN1, SLC30A1, ACSL3, SDCBP2, USF1, RAB11A, PISD, ATAT1, RAB10, MYH2, PROC, NPC1, RAB14, SHAS2, ARF5, TLR2	650	782	20613	1.82488	0.0622252	0.00494157	0.00472827
GOTERM_CC_DIRECT	GO:0005783~endoplasmic reticulum	42	6.28743	0.000327178	RAB1A, SLC27A1, AHCY, CALCRL, INSIG1, MTTP, ATP1A2, HMGCR, PARK7, CLGN, VTN, DUOX1, GJA1, STC2, AGR2, TMED3, GNPNAT1, PCK1, TMED7, DUOX2, TMED5, FDFT1, CAST, IKBIP, STARD4, RSAD2, CAV1, ADIPOQ, SLC30A1, FOS, ACSL3, DNAJC3, SQLE, NCEH1, PROC, OAS1, P4HA1, NPC1, TMEM33, CHI3L1, SGK1, ERGIC2	650	738	20613	1.80477	0.127555	0.00974524	0.00932458
GOTERM_CC_DIRECT	GO:0009986~cell surface	37	5.53892	6.96017e-08	RAMP2, BMPR2, RAMP3, SDC4, SLC1A1, PLAT, ATP1A2, KCNA5, AREG, SLC4A4, DUOX1, SHH, MRC1, LIPG, TNFSF10, ITGB8, ITGAV, LBP, LDLR, TRPC4, ITGA2, ANXA4, ADIPOQ, APOA4, F3, CD4, IGFALS, RAMP1, CFTR, TLR2, LTF, ENG	650	422	20613	2.78046	2.90235e-05	4.87732e-06	4.66679e-06
GOTERM_CC_DIRECT	GO:0048471~perinuclear region of cytoplasm	23	3.44311	0.023075	SLC30A7, UNC45A, RAB1A, TFRC, CAV2, STAT1, CAV1, ANXA4, MX1, ADIPOQ, ACSL3, PARK7, SLC5A1, NPC1, OAS2, STC2, RAB34, HYAL2, PDE4B, CHI3L1, CD34, TLR4, PTGES	650	440	20613	1.65769	0.999941	0.339617	0.324958
GOTERM_CC_DIRECT	GO:0016324~apical plasma membrane	22	3.29341	0.000352288	ATP6V1A, SLC15A1, ENPEP, SLC1A1, SLC2A2, CYBRD1, AQP5, MYO7A, SLC5A1, ATP1B1, PLD1, ATP4B, SLC9A2, DUOX1, GJA1, MARVELD2, HYAL2, DRAM2, LDLR, DUOX2, SLC26A6, CFTR	650	289	20613	2.41409	0.136646	0.00979361	0.00937086
GOTERM_CC_DIRECT	GO:0045121~membrane raft	20	2.99401	2.37793e-07	CAV1, SLC1A1, KCNA5, THY1, PARK7, CD4, SHH, GJA1, NPC1, HYAL2, TNFSF10, BAALC, CD14, CD1.1, IL6ST, TLR2	650	149	20613	4.25669	9.91547e-05	1.41657e-05	1.35542e-05
GOTERM_CC_DIRECT	GO:0062023~collagen-containing extracellular matrix	19	2.84431	4.4203e-06	FCN1, FCN2, POSTN, REG4, SFTPD, REG3G, F3, MFAP5, LGALS3, VTN, COL3A1, COL1A2, LGALS1, COL5A1, MGP, COL5A2, LOC100520832, SPARCL1, LGALS9	650	164	20613	3.67399	0.00184157	0.000184327	0.00017637
GOTERM_CC_DIRECT	GO:0031012~extracellular matrix	18	2.69461	9.83821e-05	POSTN, MMP7, MMP1, MMP2, MMP3, CD180, IHH, F3, MMP12, MMP25, SHH, DMBT1, MGP, PTX3, IGFALS, CCN2, TIMP1, TLR4	650	188	20613	3.03628	0.0401971	0.00341878	0.0032712
GOTERM_CC_DIRECT	GO:0005765~lysosomal membrane	15	2.24551	0.013567	SLC46A3, ATP6V1A, STARD3, SLA-DQB1, SLA-DRB1, SLA-DQA1, SAR1A, CYBRD1, MYO7A, NPC1, CHMP2B, LAMP2, RNF152, SLC37A3, CYB561	650	228	20613	2.08634	0.996641	0.235727	0.225551
GOTERM_CC_DIRECT	GO:0043235~receptor complex	14	2.09581	0.00335629	RAMP2, BMPR2, RAMP3, MTTP, NR1H4, GPR84, PRLR, CD8A, KIT, TLR7, IL6ST, LDLR, RAMP1, ENG	650	173	20613	2.56631	0.753877	0.0736617	0.070482
GOTERM_CC_DIRECT	GO:0031410~cytoplasmic vesicle	14	2.09581	0.00427591	SLC30A7, FDPS, STARD4, ENPEP, CAV2, CAV1, RHOG, MARVELD2, HYAL2, ESD, SHAS2, ATM, GBP2, GBP1	650	178	20613	2.49423	0.832518	0.0891527	0.0853044
GOTERM_CC_DIRECT	GO:0030670~phagocytic vesicle membrane	13	1.94611	7.01772e-08	RAB10, LOC100513601, LOC100622689, RAB34, LAMP2, SLA-1, SLA-3, RAB22A, TLR2	650	53	20613	7.77849	2.92635e-05	4.87732e-06	4.66679e-06
GOTERM_CC_DIRECT	GO:0016323~basolateral plasma membrane	13	1.94611	0.0168272	TFRC, TRPC4, MTTP, C5AR1, SLC30A1, ATP2B1, AQP3, SLC4A4, LIN7B, MARVELD2, PALM, LDLR, SLC26A6	650	189	20613	2.18127	0.999155	0.280678	0.268562
GOTERM_CC_DIRECT	GO:0030424~axon	13	1.94611	0.0625914	EPHA4, BMPR2, ADAM10, CCK, RAB11A, IGF1R, NTF4, ATAT1, CALB1, PALM, SNCG, NEFL, GHRL	650	231	20613	1.78468	1	0.567404	0.542912
GOTERM_CC_DIRECT	GO:0005581~collagen trimer	12	1.79641	1.46158e-05	FCN1, C1QTNF3, FCN2, COL3A1, C1QTNF2, COL1A2, P4HA1, COL5A1, MMP1, SFTPD, COL5A2, ADIPOQ	650	72	20613	5.28538	0.00607631	0.000554073	0.000530156
GOTERM_CC_DIRECT	GO:0070062~extracellular exosome	12	1.79641	0.000702335	CD86, ACE, TFRC, EGF, GSTA2, ANPEP, CLTC, GSTA1, LAMP2, S100A12, S100A9, RAB11A	650	110	20613	3.45952	0.25396	0.0183046	0.0175145
GOTERM_CC_DIRECT	GO:0005911~cell-cell junction	12	1.79641	0.0087845	CLDN5, GJA1, MYH2, DES, TRPC4, KIT, FSCN1, SLC2A2, CDH24, FRS2, AQP3, LIN7B	650	152	20613	2.5036	0.97476	0.159267	0.152392
GOTERM_CC_DIRECT	GO:0005769~early endosome	12	1.79641	0.0523223	RAB1A, SLA-DQB1, EPHA4, TFRC, RAB14, LIPG, SLC5A1, TLR4, LDLR, CFTR, RAB22A, LTF	650	200	20613	1.90274	1	0.566809	0.542342
GOTERM_CC_DIRECT	GO:0005764~lysosome	12	1.79641	0.0998961	ATP6V1A, GJA1, CALCRL, ACE, RAMP3, NPC1, HYAL2, CLTC, TLR7, DRAM2, RNF152, LDLR	650	225	20613	1.69132	1	0.75602	0.723386
GOTERM_CC_DIRECT	GO:0090575~RNA polymerase II transcription regulator complex	8	1.1976	0.0260436	NCOA1, HYAL2, HAND1, STAT3, NR1H4, STAT4, HIF1A, RXRG	650	92	20613	2.75759	0.999983	0.350328	0.335206
GOTERM_CC_DIRECT	GO:0031902~late endosome membrane	8	1.1976	0.0318826	SLA-DQB1, STARD3, SLA-DRB1, SLA-DQA1, NPC1, CHMP2B, SLC1A1, LAMP2	650	96	20613	2.64269	0.999999	0.402881	0.38549
GOTERM_CC_DIRECT	GO:0042995~cell projection	8	1.1976	0.0969594	ACTR2, ACTN2, RHOG, PTEN, EVL, ATP1A2, ATP2B1, TMEM80	650	124	20613	2.04596	1	0.75602	0.723386
GOTERM_CC_DIRECT	GO:0005793~endoplasmic reticulum-Golgi intermediate compartment	6	0.898204	0.0378453	ANPEP, COPB1, TMED3, GNPNAT1, TMED7, TMED5	650	59	20613	3.22498	1	0.4509	0.431436
GOTERM_CC_DIRECT	GO:0042470~melanosome	5	0.748503	0.0945835	RAB1A, AHCY, TFRC, TMEM33, MYO7A	650	55	20613	2.88294	1	0.75602	0.723386
GOTERM_CC_DIRECT	GO:0005890~sodium:potassium-exchanging ATPase complex	4	0.598802	0.00552588	ATP4B, FXYD2, ATP1A2, ATP1B1	650	12	20613	10.5708	0.900807	0.104741	0.100219
GOTERM_CC_DIRECT	GO:0044853~plasma membrane raft	4	0.598802	0.0237643	CD8A, CAV2, PRKAR2A, SHAS2	650	20	20613	6.34246	0.999956	0.339617	0.324958
GOTERM_CC_DIRECT	GO:0042612~MHC class I protein complex	4	0.598802	0.0237643	LOC100513601, LOC100622689, SLA-1, SLA-3	650	20	20613	6.34246	0.999956	0.339617	0.324958
GOTERM_CC_DIRECT	GO:0012506~vesicle membrane	4	0.598802	0.0344486	ANXA4, ANXA8, GBP1, SLC26A6	650	23	20613	5.51518	1	0.422502	0.404264
GOTERM_CC_DIRECT	GO:0033116~endoplasmic reticulum-Golgi intermediate compartment membrane	4	0.598802	0.0427293	TMED3, TMED7, ERGIC2, TMED5	650	25	20613	5.07397	1	0.494948	0.473583
GOTERM_CC_DIRECT	GO:0098553~lumenal side of endoplasmic reticulum membrane	4	0.598802	0.051909	LOC100513601, LOC100622689, SLA-1, SLA-3	650	27	20613	4.69812	1	0.566809	0.542342
GOTERM_CC_DIRECT	GO:0016460~myosin II complex	4	0.598802	0.0619551	MYL6, MYH2, TNNC2, MYL9	650	29	20613	4.37411	1	0.567404	0.542912
GOTERM_CC_DIRECT	GO:0005771~multivesicular body	4	0.598802	0.090596	SLA-DQB1, CHMP2B, SFTPD, RAB11A	650	34	20613	3.73086	1	0.748282	0.715982
GOTERM_CC_DIRECT	GO:1903143~adrenomedullin receptor complex	3	0.449102	0.00290733	RAMP2, CALCRL, RAMP3	650	3	20613	31.7123	0.70303	0.0673532	0.0644458
GOTERM_CC_DIRECT	GO:0042567~insulin-like growth factor ternary complex	3	0.449102	0.00290733	IGFBP5, IGFBP3, IGFALS	650	3	20613	31.7123	0.70303	0.0673532	0.0644458
GOTERM_CC_DIRECT	GO:1903561~extracellular vesicle	3	0.449102	0.018711	SHAS2, APOA1, APOA4	650	7	20613	13.591	0.99962	0.300096	0.287143
GOTERM_CC_DIRECT	GO:0034362~low-density lipoprotein particle	3	0.449102	0.0244329	APOA1, APOA4, LDLR	650	8	20613	11.8921	0.999967	0.339617	0.324958
GOTERM_CC_DIRECT	GO:0042589~zymogen granule membrane	3	0.449102	0.0307668	PNLIPRP2, DMBT1, ANXA4	650	9	20613	10.5708	0.999998	0.40093	0.383624
GOTERM_CC_DIRECT	GO:0042627~chylomicron	3	0.449102	0.0530109	APOA1, APOC3, APOA4	650	12	20613	7.92808	1	0.566809	0.542342
GOTERM_CC_DIRECT	GO:0031527~filopodium membrane	3	0.449102	0.0613734	GAP43, PALM, ITGAV	650	13	20613	7.31822	1	0.567404	0.542912
GOTERM_CC_DIRECT	GO:0043020~NADPH oxidase complex	3	0.449102	0.0613734	DUOX1, NCF2, DUOX2	650	13	20613	7.31822	1	0.567404	0.542912
GOTERM_CC_DIRECT	GO:0034361~very-low-density lipoprotein particle	3	0.449102	0.0701482	APOA1, APOC3, APOA4	650	14	20613	6.79549	1	0.622379	0.595514
GOTERM_CC_DIRECT	GO:0034364~high-density lipoprotein particle	3	0.449102	0.0986137	LIPC, APOA1, APOA4	650	17	20613	5.59629	1	0.75602	0.723386
GOTERM_CC_DIRECT	GO:1990406~CGRP receptor complex	2	0.299401	0.0619801	CALCRL, RAMP1	650	2	20613	31.7123	1	0.567404	0.542912
GOTERM_CC_DIRECT	GO:1905286~serine-type peptidase complex	2	0.299401	0.0619801	F7, F3	650	2	20613	31.7123	1	0.567404	0.542912
GOTERM_CC_DIRECT	GO:0034686~integrin alphav-beta8 complex	2	0.299401	0.0619801	ITGB8, ITGAV	650	2	20613	31.7123	1	0.567404	0.542912
GOTERM_CC_DIRECT	GO:0042825~TAP complex	2	0.299401	0.0915166	TAP2, TAP1	650	3	20613	21.1415	1	0.748282	0.715982
GOTERM_CC_DIRECT	GO:0070721~ISGF3 complex	2	0.299401	0.0915166	STAT1, STAT2	650	3	20613	21.1415	1	0.748282	0.715982
GOTERM_CC_DIRECT	GO:1990204~oxidoreductase complex	2	0.299401	0.0915166	LDHA, HSD17B8	650	3	20613	21.1415	1	0.748282	0.715982

## Sheet: Table S3
Category	Term	Count	%	PValue	Genes	List Total	Pop Hits	Pop Total	Fold Enrichment	Bonferroni	Benjamini	FDR
GOTERM_MF_DIRECT	GO:0042802~identical protein binding	63	9.43114	2.68657e-05	GLTP, RB1, SLC27A1, IFIT1, NR3C1, AQP3, SLC4A4, IFIT3, IGF1R, IFIH1, C1QTNF3, CASP8, NAMPT, GNPNAT1, NEFL, TMEM38B, IER5, EPHA4, ACTN2, ANXA4, SFTPD, TPM1, APOA1, MAT1A, FOS, PEAK1, IL6ST, TLR4, FBP2, TLR2, CEBPB, ADH1C, HTRA3, SLC1A1, XIAP, STC1, GATA3, CST3, EMG1, LDHA, STAT4, AGR2, S100A12, SFN, LDLR, PNPT1, TXNRD1, CAV1, STAT2, MX1, CYBRD1, NFKB1, RPIA, LOC780435, PC, COL1A2, P4HA1, ATG16L1, …	615	1098	18555	1.73111	0.0263776	0.00243012	0.00237151
GOTERM_MF_DIRECT	GO:0046983~protein dimerization activity	36	5.38922	6.19032e-16	IL10, NCOA1, NCOA2, EPAS1, NCOA3, BHLHE40, HAND1, STAT3, AHR, HIF1A, USF1	615	201	18555	5.40371	6.62803e-13	6.15937e-13	6.0108e-13
GOTERM_MF_DIRECT	GO:0005125~cytokine activity	35	5.23952	2.27917e-14	IL10, GDF11, IL1A, CSF2, NAMPT, IL18, SPP1, TNFSF10, TIMP1, BMP5	615	213	18555	4.95763	2.26458e-11	1.13389e-11	1.10654e-11
GOTERM_MF_DIRECT	GO:0042803~protein homodimerization activity	34	5.08982	0.00187999	CDA, PON3, BLM, TFRC, PTH1R, PARK7, F11R, LOC733579, PABPN1, CCL5, STC2, HSD17B1, GBP1, LHPP, STARD3, HMGCS1, STAT1, ZBTB38, GZMA, EPHX2, TPM1, ADIPOQ, STAT3, APOA1, APOA4, SDCBP2, USF1, CD4, BHLHE40, KIT, HAND1, MMACHC, ENG	615	580	18555	1.76863	0.846238	0.0890756	0.086927
GOTERM_MF_DIRECT	GO:0005509~calcium ion binding	31	4.64072	0.0687086	IHH, RASGRP2, NCALD, CLGN, PRRG4, SCGN, DUOX1, SHH, CALB1, S100A12, CDH24, ANXA8, LDLR, DUOX2, PLA2G2D, EGF, ACTN2, ANXA4, TNNC2, MMP12, SELP, F7, MYL6, PROC, SELL, MGP, FAT1, SPARCL1, S100A9, MYL9, CAPS	615	682	18555	1.3714	1	0.844013	0.823655
GOTERM_MF_DIRECT	GO:0019901~protein kinase binding	26	3.89222	0.00088509	TFRC, KCNA5, NR3C1, FOXO3, HIF1A, LOC733579, ZFP36, SFN, NSF, SLC12A4, PRKAB2, SYK, CAV2, CAV1, STAT3, RHOG, VRK1, RHOF, ACSL3, USF1, CDC25B, DNAJC3, ACTA2, RHOJ, CD28, RHOV	615	379	18555	2.06976	0.585654	0.0440332	0.0429711
GOTERM_MF_DIRECT	GO:0005525~GTP binding	21	3.14371	0.0216573	GUCY2C, RAB1A, ARF4, ARF2, SAR1A, MX2, MX1, RHOG, RHOF, RAB11A, RAB22A, RAB10, GNA14, RAB14, RAB34, RHOJ, RHOV, GBP2, PCK1, GBP1, ARF5	615	369	18555	1.71703	1	0.448937	0.438108
GOTERM_MF_DIRECT	GO:0003924~GTPase activity	20	2.99401	0.00486707	RAB1A, ARF4, DDX3X, ARF2, SAR1A, MX2, MX1, RHOG, RHOF, RAB11A, RAB22A, RAB10, GNA14, RAB14, RAB34, RHOJ, RHOV, GBP2, GBP1, ARF5	615	297	18555	2.0317	0.992207	0.172955	0.168783
GOTERM_MF_DIRECT	GO:0008201~heparin binding	18	2.69461	2.61017e-06	POSTN, PLA2G2D, REG4, SELP, CXCL10, VTN, CXCL11, CCL8, LIPC, GPNMB, COL5A1, MDK, LIPG, AWN, CCN2, AQN-1, LTF, HBEGF	615	136	18555	3.99319	0.00259375	0.00032464	0.000316809
GOTERM_MF_DIRECT	GO:0008289~lipid binding	18	2.69461	2.61017e-06	GLTP, STARD3, MTTP, APOC3, APOA1, APOA4, PRLR, FABP2, BPIFB2, FABP5, RBP1, LBP, PLTP	615	136	18555	3.99319	0.00259375	0.00032464	0.000316809
GOTERM_MF_DIRECT	GO:0030246~carbohydrate binding	17	2.54491	7.78768e-05	FCN1, FCN2, REG4, SFTPD, LY75, REG3G, SELE, SELP, LGALS3, LGALS1, SELL, MRC1, LOC100520832, CHI3L1, LGALS9, LGALS8, CD34	615	159	18555	3.2258	0.0745641	0.00516583	0.00504122
GOTERM_MF_DIRECT	GO:0005102~signaling receptor binding	16	2.39521	0.00458466	FCN1, FCN2, SYK, LOC100513291, CAV1, ADIPOQ, STAT3, PLAT, PARK7, LOC100513601, LOC100622689, GJA1, SLA-1, AGRP, SLA-3, TLR4	615	211	18555	2.28783	0.989665	0.172955	0.168783
GOTERM_MF_DIRECT	GO:0020037~heme binding	15	2.24551	0.00285082	STEAP4, NOS2, NOS3, HBB, CYP4F55, PTGS2, CYP2C49, DUOX1, CYP2J34, CYP2C42, STC2, FLVCR1, CYP1A1, FLVCR2, DUOX2	615	181	18555	2.50034	0.94161	0.123329	0.120354
GOTERM_MF_DIRECT	GO:0008009~chemokine activity	14	2.09581	3.77961e-10	CCL14, CCL25, CXCL9, CCL20, CXCL2, CXCL10, CXCL11, CCL8, CXCL12, AMCF-II, CCL5, CCL2, XCL1, CCL28	615	41	18555	10.3022	3.76071e-07	1.25357e-07	1.22333e-07
GOTERM_MF_DIRECT	GO:0005178~integrin binding	14	2.09581	0.000238598	SYK, ITGA2, THY1, F11R, SELP, VTN, COL3A1, CXCL12, GPNMB, SPP1, ITGB8, ITGAV, CCN2, LGALS8	615	124	18555	3.40637	0.211351	0.0148378	0.0144799
GOTERM_MF_DIRECT	GO:0005179~hormone activity	14	2.09581	0.000825561	CALCB, ADIPOQ, STC1, ADM, PTHLH, MLN, GIP, PYY, SST, STC2, GAST, GHRL, VIP	615	141	18555	2.99568	0.560348	0.0432333	0.0421905
GOTERM_MF_DIRECT	GO:0004252~serine-type endopeptidase activity	14	2.09581	0.0126708	GZMA, HTRA3, HP, GZMB, PLAT, F3, TMPRSS15, GZMH, F7, PROC, DMBT1, CFB, LTF	615	194	18555	2.17727	0.999997	0.315186	0.307583
GOTERM_MF_DIRECT	GO:0015026~coreceptor activity	13	1.94611	2.67429e-09	RAMP2, CD4, RAMP3, LBP, CXCR6, IL6ST, RAMP1, ENG	615	39	18555	10.0569	2.66092e-06	6.65231e-07	6.49185e-07
GOTERM_MF_DIRECT	GO:0001530~lipopolysaccharide binding	12	1.79641	3.53402e-07	SELP, LBP, CD14, TLR4, GBP1, LTF, TLR2	615	48	18555	7.54268	0.000351573	5.86058e-05	5.71922e-05
GOTERM_MF_DIRECT	GO:0008083~growth factor activity	12	1.79641	0.00619674	NTF4, GDF11, CSF2, MDK, EGF, AMBN, GKN1, TIMP1, AREG, CXCL2, BMP5, HBEGF	615	138	18555	2.62354	0.99794	0.197272	0.192513
GOTERM_MF_DIRECT	GO:0016491~oxidoreductase activity	12	1.79641	0.024214	FADS3, ADH1C, SCD, AKR1B1, CYBRD1, AKR1C4, CP, CYB561, MMACHC, FADS1, AASS, PTGES	615	168	18555	2.15505	1	0.47241	0.461015
GOTERM_MF_DIRECT	GO:0061629~RNA polymerase II-specific DNA-binding transcription factor binding	11	1.64671	0.0143377	RB1, EGR2, EPAS1, HAND1, BHLHE40, STAT3, GATA3, AHR, FOS, KLF4, CD34	615	135	18555	2.45836	0.999999	0.345023	0.336701
GOTERM_MF_DIRECT	GO:0002020~protease binding	10	1.49701	0.00270949	CST3, COL3A1, COL1A2, SELL, KIT, CD28, ITGAV, TIMP1, F3, LDLR	615	89	18555	3.38997	0.932768	0.122543	0.119587
GOTERM_MF_DIRECT	GO:0004888~transmembrane signaling receptor activity	10	1.49701	0.0149105	MRC1, CD27, FCGR2B, TLR5, TLR4, TLR2	615	116	18555	2.60093	1	0.345023	0.336701
GOTERM_MF_DIRECT	GO:0005516~calmodulin binding	10	1.49701	0.0264554	CNN1, GAP43, MYH2, ACE, NOS2, NOS3, CTH, ATP2B1, MYO7A, CAMK1G	615	128	18555	2.35709	1	0.485081	0.47338
GOTERM_MF_DIRECT	GO:0019899~enzyme binding	10	1.49701	0.0977598	DDC, STC2, HAND1, DUOXA2, LAMP2, APOA1, SUDS3, PTGS2, GBP1, CFTR	615	165	18555	1.82853	1	0.97334	0.949863
GOTERM_MF_DIRECT	GO:0042605~peptide antigen binding	9	1.34731	4.99594e-05	SLA-DQB1, LOC100513601, LOC100622689, SLA-DRB1, SLA-DQA1, TAP2, TAP1, SLA-1, SLA-3	615	41	18555	6.62284	0.0484955	0.00382381	0.00373158
GOTERM_MF_DIRECT	GO:0004222~metalloendopeptidase activity	9	1.34731	0.0580403	MMP12, NLN, MMP25, ACE, MMP7, MMP1, MMP2, MMP3, ADAM10	615	126	18555	2.15505	1	0.813382	0.793763
GOTERM_MF_DIRECT	GO:0038023~signaling receptor activity	9	1.34731	0.0695626	REG4, MRC1, LOC100520832, LY75, REG3G, FOLR2, TLR5, CP, TLR2	615	131	18555	2.0728	1	0.844083	0.823723
GOTERM_MF_DIRECT	GO:0003725~double-stranded RNA binding	8	1.1976	0.00555118	IFIH1, TFRC, OAS1, OAS2, CLTC, DHX58, TLR7, OASL	615	65	18555	3.71332	0.996069	0.190463	0.185869
GOTERM_MF_DIRECT	GO:0070891~lipoteichoic acid binding	7	1.0479	9.88838e-08	LBP, CD14	615	9	18555	23.4661	9.83845e-05	1.96779e-05	1.92032e-05
GOTERM_MF_DIRECT	GO:0071723~lipopeptide binding	7	1.0479	4.9685e-06	LBP, CD1.1	615	15	18555	14.0797	0.00493147	0.000549295	0.000536046
GOTERM_MF_DIRECT	GO:0070492~oligosaccharide binding	7	1.0479	1.69269e-05	SELP, SELL, REG4, LOC100520832, ITLN2, REG3G, SELE	615	18	18555	11.7331	0.0167014	0.00168423	0.00164361
GOTERM_MF_DIRECT	GO:0048020~CCR chemokine receptor binding	7	1.0479	6.07584e-05	CCL14, CCL25, CCL8, CCL20, CCL5, CCL2, XCL1	615	22	18555	9.59978	0.0586653	0.00431819	0.00421403
GOTERM_MF_DIRECT	GO:0097110~scaffold protein binding	7	1.0479	0.00482562	GJA1, CASP8, SYK, NOS3, KCNA5, PARK7, IL6ST	615	48	18555	4.3999	0.991877	0.172955	0.168783
GOTERM_MF_DIRECT	GO:0045236~CXCR chemokine receptor binding	6	0.898204	4.02851e-05	CXCL10, CXCL9, CXCL11, CXCL12, AMCF-II, CXCL2	615	13	18555	13.925	0.0392917	0.0033403	0.00325973
GOTERM_MF_DIRECT	GO:0008233~peptidase activity	6	0.898204	0.00708659	PM20D1, SHH, ACE, MMP1, IHH, PARK7	615	37	18555	4.89255	0.999155	0.213671	0.208517
GOTERM_MF_DIRECT	GO:0008237~metallopeptidase activity	6	0.898204	0.012087	ENPEP, ACE, ANPEP, CLCA1, ADAM10, LNPEP	615	42	18555	4.3101	0.999994	0.310964	0.303463
GOTERM_MF_DIRECT	GO:0030165~PDZ domain binding	6	0.898204	0.045227	NSF, ATP2B1, SSTR2, F11R, SLC26A6, CFTR	615	59	18555	3.06821	1	0.714299	0.697069
GOTERM_MF_DIRECT	GO:0004197~cysteine-type endopeptidase activity	6	0.898204	0.0858658	UCHL1, CASP8, CASP3, ATG4C, CASP1, USP18	615	71	18555	2.54964	1	0.97334	0.949863
GOTERM_MF_DIRECT	GO:0031994~insulin-like growth factor I binding	5	0.748503	0.000475405	IGFBP5, IGFBP4, IGFBP3, ITGAV, IGF1R	615	12	18555	12.5711	0.376957	0.0278251	0.027154
GOTERM_MF_DIRECT	GO:0120020~cholesterol transfer activity	5	0.748503	0.00376998	STARD3, STARD4, MTTP, APOA1, APOA4	615	20	18555	7.54268	0.976675	0.150045	0.146426
GOTERM_MF_DIRECT	GO:0005504~fatty acid binding	5	0.748503	0.00863877	FABP1, FABP2, FABP5, RBP1, AFP	615	25	18555	6.03415	0.999822	0.245588	0.239664
GOTERM_MF_DIRECT	GO:0016922~nuclear receptor binding	5	0.748503	0.00863877	NCOA1, NCOA2, STAT1, NCOA3, HIF1A	615	25	18555	6.03415	0.999822	0.245588	0.239664
GOTERM_MF_DIRECT	GO:0005154~epidermal growth factor receptor binding	5	0.748503	0.00994737	ARF4, EGF, AGR2, AREG, HBEGF	615	26	18555	5.80206	0.999952	0.274934	0.268303
GOTERM_MF_DIRECT	GO:0016493~C-C chemokine receptor activity	5	0.748503	0.0146202	CCR1, CCRL2, CCR7, CXCR6, CCR2	615	29	18555	5.20185	1	0.345023	0.336701
GOTERM_MF_DIRECT	GO:0050840~extracellular matrix binding	5	0.748503	0.0164386	VTN, SPP1, SPARCL1, ITGAV, DCN	615	30	18555	5.02846	1	0.371736	0.36277
GOTERM_MF_DIRECT	GO:0004601~peroxidase activity	5	0.748503	0.0204845	DUOX1, GPX2, HBB, PTGS2, DUOX2	615	32	18555	4.71418	1	0.435172	0.424675
GOTERM_MF_DIRECT	GO:0001223~transcription coactivator binding	5	0.748503	0.0250917	STAT1, EPAS1, GATA3, AHR, HIF1A	615	34	18555	4.43687	1	0.480121	0.46854
GOTERM_MF_DIRECT	GO:0051879~Hsp90 protein binding	5	0.748503	0.0302748	UNC45A, AHR, NR3C1, GBP1, HIF1A	615	36	18555	4.19038	1	0.537918	0.524943
GOTERM_MF_DIRECT	GO:0043021~ribonucleoprotein complex binding	5	0.748503	0.0330855	IFIH1, RNASEL, SECISBP2L, MDM2, PQBP1	615	37	18555	4.07713	1	0.577545	0.563614
GOTERM_MF_DIRECT	GO:0019955~cytokine binding	5	0.748503	0.0391491	KIT, PARK7, IL6ST, PRLR, GBP1	615	39	18555	3.86804	1	0.649223	0.633563
GOTERM_MF_DIRECT	GO:0030020~extracellular matrix structural constituent conferring tensile strength	5	0.748503	0.0493535	COL3A1, COL1A2, COL5A1, SFTPD, COL5A2	615	42	18555	3.59175	1	0.744041	0.726095
GOTERM_MF_DIRECT	GO:0004364~glutathione transferase activity	5	0.748503	0.0568923	GSTZ1, LOC780435, GSTA2, GSTA1, PTGES	615	44	18555	3.42849	1	0.813382	0.793763
GOTERM_MF_DIRECT	GO:0015485~cholesterol binding	5	0.748503	0.0608801	STARD3, STARD4, NPC1, APOA1, APOA4	615	45	18555	3.3523	1	0.819784	0.80001
GOTERM_MF_DIRECT	GO:0001540~amyloid-beta binding	5	0.748503	0.0978231	CST3, ITGA2, APOA1, LDLR, TLR2	615	53	18555	2.8463	1	0.97334	0.949863
GOTERM_MF_DIRECT	GO:0016717~oxidoreductase activity, acting on paired donors, with oxidation of a pair of donors resulting in the reduction of molecular oxygen to two molecules of water	4	0.598802	0.000669215	FADS3, SCD, SCD5, FADS1	615	6	18555	20.1138	0.486288	0.0369927	0.0361004
GOTERM_MF_DIRECT	GO:0016209~antioxidant activity	4	0.598802	0.00634441	FABP1, HP, APOA4, S100A9	615	12	18555	10.0569	0.998223	0.197272	0.192513
GOTERM_MF_DIRECT	GO:0042834~peptidoglycan binding	4	0.598802	0.0121885	REG4, LOC100520832, REG3G, TLR2	615	15	18555	8.04553	0.999995	0.310964	0.303463
GOTERM_MF_DIRECT	GO:0005539~glycosaminoglycan binding	4	0.598802	0.0121885	SHH, EXTL2, DCN, ENG	615	15	18555	8.04553	0.999995	0.310964	0.303463
GOTERM_MF_DIRECT	GO:0015108~chloride transmembrane transporter activity	4	0.598802	0.0173457	SLC1A1, SLC26A3, SLC26A6, CFTR	615	17	18555	7.099	1	0.383533	0.374282
GOTERM_MF_DIRECT	GO:0033691~sialic acid binding	4	0.598802	0.0235412	SELP, SELL, ADIPOQ, SELE	615	19	18555	6.35173	1	0.46847	0.45717
GOTERM_MF_DIRECT	GO:0023026~MHC class II protein complex binding	4	0.598802	0.0235412	SLA-DQB1, SLA-DRB1, SLA-DQA1, CD4	615	19	18555	6.35173	1	0.46847	0.45717
GOTERM_MF_DIRECT	GO:0097718~disordered domain specific binding	4	0.598802	0.0347861	RB1, NCOA3, CLTC, MDM2	615	22	18555	5.48559	1	0.586647	0.572496
GOTERM_MF_DIRECT	GO:0019957~C-C chemokine binding	4	0.598802	0.0483251	ZFP36, CCRL2, CXCR6, CCR2	615	25	18555	4.82732	1	0.744041	0.726095
GOTERM_MF_DIRECT	GO:0003925~G protein activity	4	0.598802	0.0533309	RAB1A, SAR1A, GBP1, RAB11A	615	26	18555	4.64165	1	0.780357	0.761534
GOTERM_MF_DIRECT	GO:0001671~ATPase activator activity	4	0.598802	0.0533309	ATP4B, DNAJB1, FXYD2, ATP1B1	615	26	18555	4.64165	1	0.780357	0.761534
GOTERM_MF_DIRECT	GO:0004869~cysteine-type endopeptidase inhibitor activity	4	0.598802	0.0756797	CST3, CAST, LOC396867, LTF	615	30	18555	4.02276	1	0.906237	0.884378
GOTERM_MF_DIRECT	GO:0000987~cis-regulatory region sequence-specific DNA binding	4	0.598802	0.0881624	GATA3, MSX1, AHR, SOX9	615	32	18555	3.77134	1	0.97334	0.949863
GOTERM_MF_DIRECT	GO:1990782~protein tyrosine kinase binding	4	0.598802	0.0881624	EPHA4, GJA1, CD4, BMPR2	615	32	18555	3.77134	1	0.97334	0.949863
GOTERM_MF_DIRECT	GO:0001605~adrenomedullin receptor activity	3	0.449102	0.0032077	RAMP2, CALCRL, RAMP3	615	3	18555	30.1707	0.959107	0.132986	0.129778
GOTERM_MF_DIRECT	GO:0048248~CXCR3 chemokine receptor binding	3	0.449102	0.00627472	CXCL10, CXCL9, CXCL11	615	4	18555	22.628	0.998095	0.197272	0.192513
GOTERM_MF_DIRECT	GO:0031995~insulin-like growth factor II binding	3	0.449102	0.0205559	IGFBP5, IGFBP4, IGFBP3	615	7	18555	12.9303	1	0.435172	0.424675
GOTERM_MF_DIRECT	GO:0015421~ABC-type oligopeptide transporter activity	3	0.449102	0.0268135	ABCB1, TAP2, TAP1	615	8	18555	11.314	1	0.485081	0.47338
GOTERM_MF_DIRECT	GO:0097367~carbohydrate derivative binding	3	0.449102	0.0268135	FCN1, FCN2, GFPT1	615	8	18555	11.314	1	0.485081	0.47338
GOTERM_MF_DIRECT	GO:0004862~cAMP-dependent protein kinase inhibitor activity	3	0.449102	0.0337291	PRKAR2A, PKIA, PKIG	615	9	18555	10.0569	1	0.578629	0.564672
GOTERM_MF_DIRECT	GO:0016175~superoxide-generating NAD(P)H oxidase activity	3	0.449102	0.0412525	DUOX1, NCF2, DUOX2	615	10	18555	9.05122	1	0.662036	0.646067
GOTERM_MF_DIRECT	GO:0120013~lipid transfer activity	3	0.449102	0.0412525	GLTP, MTTP, ATG2B	615	10	18555	9.05122	1	0.662036	0.646067
GOTERM_MF_DIRECT	GO:0048407~platelet-derived growth factor binding	3	0.449102	0.0493359	COL3A1, COL1A2, COL5A1	615	11	18555	8.22838	1	0.744041	0.726095
GOTERM_MF_DIRECT	GO:0038187~pattern recognition receptor activity	3	0.449102	0.0579342	IFIH1, TLR7, TLR2	615	12	18555	7.54268	1	0.813382	0.793763
GOTERM_MF_DIRECT	GO:0015106~bicarbonate transmembrane transporter activity	3	0.449102	0.0670045	SLC26A3, SLC26A6, CFTR	615	13	18555	6.96248	1	0.833369	0.813267
GOTERM_MF_DIRECT	GO:0031489~myosin V binding	3	0.449102	0.0765064	RAB10, RAB14, RAB11A	615	14	18555	6.46516	1	0.906237	0.884378
GOTERM_MF_DIRECT	GO:1904121~phosphatidylethanolamine transfer activity	2	0.299401	0.0650883	MTTP, PLTP	615	2	18555	30.1707	1	0.819784	0.80001
GOTERM_MF_DIRECT	GO:0004609~phosphatidylserine decarboxylase activity	2	0.299401	0.0650883	GOT1, PISD	615	2	18555	30.1707	1	0.819784	0.80001
GOTERM_MF_DIRECT	GO:0023029~MHC class Ib protein binding	2	0.299401	0.0650883	TAP2, TAP1	615	2	18555	30.1707	1	0.819784	0.80001
GOTERM_MF_DIRECT	GO:0004962~endothelin receptor activity	2	0.299401	0.0650883	EDNRA, EDNRB	615	2	18555	30.1707	1	0.819784	0.80001
GOTERM_MF_DIRECT	GO:0015433~ABC-type peptide antigen transporter activity	2	0.299401	0.0650883	TAP2, TAP1	615	2	18555	30.1707	1	0.819784	0.80001
GOTERM_MF_DIRECT	GO:0106293~NADH oxidase H202-forming activity	2	0.299401	0.0650883	DUOX1, DUOX2	615	2	18555	30.1707	1	0.819784	0.80001
GOTERM_MF_DIRECT	GO:1990409~adrenomedullin binding	2	0.299401	0.0650883	RAMP2, CALCRL	615	2	18555	30.1707	1	0.819784	0.80001
GOTERM_MF_DIRECT	GO:0001730~2'-5'-oligoadenylate synthetase activity	2	0.299401	0.0960287	OAS1, OAS2	615	3	18555	20.1138	1	0.97334	0.949863
GOTERM_MF_DIRECT	GO:0004517~nitric-oxide synthase activity	2	0.299401	0.0960287	NOS2, NOS3	615	3	18555	20.1138	1	0.97334	0.949863
GOTERM_MF_DIRECT	GO:2001065~mannan binding	2	0.299401	0.0960287	FCN2, REG4	615	3	18555	20.1138	1	0.97334	0.949863
GOTERM_MF_DIRECT	GO:0102965~alcohol-forming long-chain fatty acyl-CoA reductase activity	2	0.299401	0.0960287	FAR1, ERGIC2	615	3	18555	20.1138	1	0.97334	0.949863
GOTERM_MF_DIRECT	GO:0106294~NADPH oxidase H202-forming activity	2	0.299401	0.0960287	DUOX1, DUOX2	615	3	18555	20.1138	1	0.97334	0.949863
GOTERM_MF_DIRECT	GO:0046978~TAP1 binding	2	0.299401	0.0960287	TAP2, TAP1	615	3	18555	20.1138	1	0.97334	0.949863
GOTERM_MF_DIRECT	GO:0035717~chemokine (C-C motif) ligand 7 binding	2	0.299401	0.0960287	CCR1, CCR2	615	3	18555	20.1138	1	0.97334	0.949863
GOTERM_MF_DIRECT	GO:0086089~voltage-gated potassium channel activity involved in atrial cardiac muscle cell action potential repolarization	2	0.299401	0.0960287	KCNJ5, KCNA5	615	3	18555	20.1138	1	0.97334	0.949863
GOTERM_MF_DIRECT	GO:0004768~stearoyl-CoA 9-desaturase activity	2	0.299401	0.0960287	SCD, SCD5	615	3	18555	20.1138	1	0.97334	0.949863
GOTERM_MF_DIRECT	GO:0097643~amylin receptor activity	2	0.299401	0.0960287	RAMP3, RAMP1	615	3	18555	20.1138	1	0.97334	0.949863
GOTERM_MF_DIRECT	GO:0070653~high-density lipoprotein particle receptor binding	2	0.299401	0.0960287	APOA1, APOC3	615	3	18555	20.1138	1	0.97334	0.949863

## Sheet: Table S4
Category	Term	Count	%	PValue	Genes	List Total	Pop Hits	Pop Total	Fold Enrichment	Bonferroni	Benjamini	FDR
KEGG_PATHWAY	ssc01100:Metabolic pathways	89	13.3234	0.0178841	CDA, PNLIPRP2, MOCS2, GAL3ST1, MOGAT2, PTEN, AKR1B1, MSMO1, HNMT, ENO3, HDDC3, HK2, CNDP2, LIPC, ANPEP, HYAL2, LIPG, NAMPT, PDE4B, GNPNAT1, PHGDH, FADS1, AASS, GPX2, CHIA, DGAT2, HMGCS1, BCKDHB, COX8H, MAT1A, ACSL3, CYP2C49, PISD, SIRT3, ACLY, B3GNT5, CYP2C42, MGLL, FBP2, PTGES, GUCY2C, ATP6V1A, DDC, AHCY, ACSS2, ADH1C, SGMS1, HMGCR, PTGS2, FUT2, PLD1, HSD17B8, FUT8, LDHA, EXTL2, HSD17B1, ESD, PC…	432	1545	9336	1.24491	0.996838	0.0920167	0.0726903
KEGG_PATHWAY	ssc05200:Pathways in cancer	42	6.28743	0.000631616	RB1, EPAS1, PTEN, XIAP, PTGS2, RASGRP2, PLD1, HIF1A, IGF1R, SHH, EDNRA, CASP8, EDNRB, CASP3, STAT4, PMAIP1, ITGAV, RXRG, JAK1, NCOA1, NOS2, MMP1, EGF, STAT1, TXNRD2, MMP2, TXNRD1, NCOA3, ITGA2, STAT2, STAT3, NCOA4, FOS, NFKB1, GADD45G, LOC780435, CXCL12, KIT, GSTA1, MDM2, IL6ST, CRK	432	526	9336	1.7256	0.182537	0.00610562	0.00482325
KEGG_PATHWAY	ssc05164:Influenza A	31	4.64072	6.41354e-11	SLA-DQB1, RNASEL, SLA-DRB1, NLRX1, IFIH1, DNAJB1, CASP8, PABPN1, CCL5, CASP3, CASP1, TNFSF10, CCL2, JAK1, FDPS, SLA-DQA1, RSAD2, STAT1, STAT2, MX1, IL18, RAB11A, NFKB1, DNAJC3, CXCL10, IL1A, OAS1, OAS2, IRF7, TLR7, TLR4	432	164	9336	4.08503	2.04592e-08	2.04592e-08	1.61621e-08
KEGG_PATHWAY	ssc04060:Cytokine-cytokine receptor interaction	31	4.64072	8.39646e-06	CCL14, CXCL9, BMPR2, CSF2, CXCR6, CXCL2, CCL8, CCL5, TNFSF10, CCL2, CCR7, CCR2, CCL25, CCR1, IL10, GDF11, CCL20, IL1R2, IL18, PRLR, BMP5, CXCL10, IL1A, CD4, CXCL11, CXCL12, AMCF-II, CD27, XCL1, IL6ST, CCL28	432	273	9336	2.45401	0.0026749	0.000267847	0.000211591
KEGG_PATHWAY	ssc05171:Coronavirus disease - COVID-19	30	4.49102	4.44226e-06	CSF2, C5AR1, C8A, IFIH1, RPS15, C6, CASP1, CCL2, JAK1, ACE, SYK, MMP1, STAT1, STAT2, MX1, STAT3, MMP3, RPS3A, FOS, NFKB1, SELP, CXCL10, OAS1, OAS2, TLR7, IL6ST, TLR4, CFB, TLR2, HBEGF	432	251	9336	2.583	0.00141608	0.000157454	0.000124383
KEGG_PATHWAY	ssc05417:Lipid and atherosclerosis	28	4.19162	2.32806e-06	NCF2, CXCL2, CASP8, CCL5, CASP3, CASP1, TNFSF10, CCL2, CD14, LBP, LDLR, RXRG, MMP1, NOS3, STAT3, MMP3, IL18, APOA1, APOA4, FOS, SELE, NFKB1, SELP, CYP2J34, CYP1A1, IRF7, TLR4, TLR2	432	217	9336	2.78853	0.000742377	0.000115851	9.1519e-05
KEGG_PATHWAY	ssc04080:Neuroactive ligand-receptor interaction	26	3.89222	0.0329487	CALCB, P2RY11, CALCRL, GZMA, C5AR1, PMCH, SCTR, ADM, CCK, PTH1R, NR3C1, SSTR2, HTR4, PRLR, MLN, GIP, TRHR, PYY, EDNRA, EDNRB, SST, TAC4, GHRL, VIP	432	367	9336	1.53103	0.999977	0.142035	0.112204
KEGG_PATHWAY	ssc04062:Chemokine signaling pathway	25	3.74251	3.0746e-06	CCL14, CXCL9, CXCR6, RASGRP2, FOXO3, CXCL2, CCL8, CCL5, CCL2, CCR7, CCR2, CCL25, CCR1, CCL20, STAT1, STAT2, STAT3, NFKB1, CXCL10, CXCL11, CXCL12, AMCF-II, XCL1, CRK, CCL28	432	182	9336	2.96856	0.000980319	0.0001226	9.685e-05
KEGG_PATHWAY	ssc04151:PI3K-Akt signaling pathway	25	3.74251	0.0354437	PTEN, FOXO3, AREG, IGF1R, NTF4, VTN, CD19, SPP1, ITGB8, ITGAV, PCK1, JAK1, SYK, EGF, NOS3, ITGA2, PRLR, NFKB1, COL1A2, KIT, DDIT4, MDM2, SGK1, TLR4, TLR2	432	351	9336	1.53925	0.99999	0.147825	0.116777
KEGG_PATHWAY	ssc05169:Epstein-Barr virus infection	24	3.59281	9.34067e-05	RB1, SLA-DQB1, SLA-DRB1, SLA-DQA1, SYK, STAT1, STAT2, STAT3, TAP2, TAP1, NFKB1, GADD45G, CXCL10, CASP8, OAS1, OAS2, CD19, CASP3, MDM2, IRF7, SLA-1, SLA-3, TLR2, JAK1	432	209	9336	2.48166	0.0293585	0.00198645	0.00156923
KEGG_PATHWAY	ssc05165:Human papillomavirus infection	23	3.44311	0.05005	RB1, ATP6V1A, STAT1, EGF, ITGA2, STAT2, MX1, PTEN, PTGS2, NFKB1, OASL, VTN, COL1A2, CASP8, CASP3, MDM2, SPP1, ITGB8, SLA-1, ITGAV, ATM, SLA-3, JAK1	432	328	9336	1.51541	1	0.199574	0.157657
KEGG_PATHWAY	ssc05168:Herpes simplex virus 1 infection	23	3.44311	0.0932171	SLA-DQB1, RNASEL, SLA-DRB1, SLA-DQA1, SYK, STAT1, STAT2, TAP2, TAP1, NFKB1, SRPK1, IFIH1, CASP8, OAS1, OAS2, CCL5, CASP3, IRF7, CCL2, SLA-1, SLA-3, TLR2, JAK1	432	353	9336	1.40809	1	0.294418	0.232581
KEGG_PATHWAY	ssc05167:Kaposi sarcoma-associated herpesvirus infection	22	3.29341	0.000271611	CCR1, CD86, RB1, CSF2, SYK, STAT1, STAT2, STAT3, FOS, PTGS2, CXCL2, HIF1A, NFKB1, RCAN1, ZFP36, CASP8, CASP3, IRF7, SLA-1, SLA-3, IL6ST, JAK1	432	196	9336	2.42574	0.0830071	0.00346575	0.00273784
KEGG_PATHWAY	ssc05205:Proteoglycans in cancer	22	3.29341	0.000467906	SDC4, LUM, CAV2, MMP2, ITGA2, CAV1, STAT3, IHH, MIR21, FRS2, HIF1A, DCN, IGF1R, VTN, SHH, COL1A2, CASP3, MDM2, ITGAV, TLR4, TLR2, HBEGF	432	204	9336	2.33061	0.138687	0.00481491	0.00380363
KEGG_PATHWAY	ssc04061:Viral protein interaction with cytokine and cytokine receptor	21	3.14371	1.08802e-09	CCR1, CCL14, IL10, CCL25, CXCL9, CCL20, IL18, CXCL2, CXCL10, CXCL11, CCL8, CXCL12, AMCF-II, CCL5, TNFSF10, CCL2, XCL1, CCR7, IL6ST, CCL28, CCR2	432	85	9336	5.33922	3.4708e-07	1.7354e-07	1.37091e-07
KEGG_PATHWAY	ssc04621:NOD-like receptor signaling pathway	21	3.14371	0.000158868	RNASEL, NLRX1, STAT1, STAT2, IL18, XIAP, CXCL2, NFKB1, CASP8, OAS1, ATG16L1, OAS2, CCL5, NAMPT, CASP1, IRF7, CCL2, GBP2, TLR4, GBP1, JAK1	432	175	9336	2.59333	0.04942	0.00253394	0.00200174
KEGG_PATHWAY	ssc05152:Tuberculosis	21	3.14371	0.000335762	IL10, SLA-DQB1, SLA-DRB1, SLA-DQA1, CEBPB, SYK, NOS2, STAT1, IL18, NFKB1, IL1A, CASP8, CASP3, MRC1, LAMP2, CD14, LBP, FCGR2B, TLR4, TLR2, JAK1	432	185	9336	2.45315	0.101588	0.00383539	0.00302984
KEGG_PATHWAY	ssc04820:Cytoskeleton in muscle cells	21	3.14371	0.00527853	SDC4, ACTN2, ITGA2, TPM2, TPM1, TNNC2, ATP1A2, ATP1B1, ENO3, DCN, MYH2, PDLIM3, COL3A1, COL1A2, DES, ACTC1, COL5A1, COL5A2, ITGB8, ITGAV, MYL9	432	232	9336	1.95618	0.815168	0.0391593	0.0309346
KEGG_PATHWAY	ssc05323:Rheumatoid arthritis	20	2.99401	3.43181e-08	CD86, ATP6V1A, SLA-DQB1, SLA-DRB1, SLA-DQA1, CSF2, MMP1, CCL20, MMP3, IL18, FOS, CXCL2, IL1A, CXCL12, AMCF-II, CCL5, CD28, CCL2, TLR4, TLR2	432	93	9336	4.64755	1.09474e-05	3.64915e-06	2.88272e-06
KEGG_PATHWAY	ssc05166:Human T-cell leukemia virus 1 infection	20	2.99401	0.00800513	RB1, FDPS, SLA-DQB1, EGR2, SLA-DRB1, SLA-DQA1, MMP7, CSF2, IL1R2, PTEN, XIAP, FOS, NFKB1, CD4, ZFP36, SLA-1, ATM, MSX1, SLA-3, JAK1	432	225	9336	1.92099	0.922997	0.0514221	0.0406218
KEGG_PATHWAY	ssc04620:Toll-like receptor signaling pathway	19	2.84431	1.899e-06	CD86, CXCL9, STAT1, STAT2, FOS, NFKB1, CXCL10, CXCL11, CASP8, CCL5, SPP1, IRF7, TLR7, CD14, LBP, TLR5, TLR4, TLR2, JAK1	432	108	9336	3.80195	0.000605599	0.000115851	9.1519e-05
KEGG_PATHWAY	ssc04145:Phagosome	19	2.84431	0.000117502	ATP6V1A, SLA-DQB1, SLA-DRB1, SLA-DQA1, TFRC, NCF2, ITGA2, SFTPD, TAP2, TAP1, MRC1, LAMP2, SLA-1, ITGAV, CD14, SLA-3, FCGR2B, TLR4, TLR2	432	145	9336	2.8318	0.0367915	0.00220489	0.0017418
KEGG_PATHWAY	ssc05162:Measles	19	2.84431	0.000117502	STAT1, STAT2, MX1, STAT3, FOS, NFKB1, IFIH1, IL1A, CASP8, OAS1, OAS2, CASP3, CD28, IRF7, TLR7, FCGR2B, TLR4, TLR2, JAK1	432	145	9336	2.8318	0.0367915	0.00220489	0.0017418
KEGG_PATHWAY	ssc04514:Cell adhesion molecules	19	2.84431	0.000253319	CD86, SLA-DQB1, SLA-DRB1, SLA-DQA1, SDC4, F11R, SELE, SELP, CLDN5, CD4, SELL, SLITRK1, CD8A, CD28, ITGB8, SLA-1, ITGAV, SLA-3, CD34	432	154	9336	2.66631	0.0776395	0.00336704	0.00265985
KEGG_PATHWAY	ssc05160:Hepatitis C	19	2.84431	0.000348445	RB1, RNASEL, RSAD2, STAT1, EGF, STAT2, MX1, STAT3, IFIT1, NFKB1, CLDN5, CXCL10, CASP8, OAS1, OAS2, CASP3, IRF7, LDLR, JAK1	432	158	9336	2.5988	0.105216	0.00383539	0.00302984
KEGG_PATHWAY	ssc04144:Endocytosis	19	2.84431	0.0287083	ACTR2, ARF4, ARF2, TFRC, CAV2, CAV1, CLTC, PLD1, RAB11A, RAB22A, IGF1R, RAB10, CHMP2B, MDM2, SLA-1, SLA-3, FOLR2, LDLR, ARF5	432	240	9336	1.71088	0.999908	0.128985	0.101894
KEGG_PATHWAY	ssc05418:Fluid shear stress and atherosclerosis	18	2.69461	0.000216876	BMPR2, SDC4, CAV2, NCF2, NOS3, DUSP1, MMP2, IL1R2, CAV1, PLAT, FOS, SELE, NFKB1, IL1A, LOC780435, GSTA1, CCL2, ITGAV	432	139	9336	2.79856	0.0668515	0.0031447	0.00248421
KEGG_PATHWAY	ssc04024:cAMP signaling pathway	18	2.69461	0.0312435	ATP1A2, ATP2B1, FOS, SSTR2, ATP1B1, PLD1, HTR4, NFKB1, GIP, EDNRA, SST, FXYD2, PDE4B, GHRL, SOX9, VIP, MYL9, CFTR	432	225	9336	1.72889	0.99996	0.138426	0.109352
KEGG_PATHWAY	ssc05163:Human cytomegalovirus infection	18	2.69461	0.0348331	CCR1, RB1, STAT3, TAP2, TAP1, PTGS2, NFKB1, CASP8, CXCL12, CCL5, CASP3, MDM2, CCL2, SLA-1, ITGAV, SLA-3, CRK, JAK1	432	228	9336	1.70614	0.999988	0.147825	0.116777
KEGG_PATHWAY	ssc04640:Hematopoietic cell lineage	17	2.54491	2.5422e-06	SLA-DQB1, SLA-DRB1, SLA-DQA1, CSF2, TFRC, ITGA2, IL1R2, IL1A, CD4, CD5, CD8A, CD19, ANPEP, KIT, CD14, CD1.1, CD34	432	89	9336	4.12797	0.000810633	0.000115851	9.1519e-05
KEGG_PATHWAY	ssc05202:Transcriptional misregulation in cancer	17	2.54491	0.0115434	CD86, CEBPB, CSF2, IGFBP3, IL1R2, MMP3, GZMB, PLAT, NFKB1, IGF1R, GADD45G, HOXA10, FUT8, MDM2, ATM, CD14, RXRG	432	185	9336	1.98589	0.975369	0.0681914	0.0538691
KEGG_PATHWAY	ssc03320:PPAR signaling pathway	16	2.39521	2.17164e-06	SLC27A1, HMGCS1, GK, MMP1, ADIPOQ, SCD5, APOC3, APOA1, ACSL3, FABP1, FABP2, FABP5, SCD, PCK1, PLTP, RXRG	432	78	9336	4.43305	0.000692515	0.000115851	9.1519e-05
KEGG_PATHWAY	ssc04668:TNF signaling pathway	16	2.39521	0.000248727	CEBPB, CSF2, CCL20, MMP3, XIAP, FOS, PTGS2, SELE, CXCL2, NFKB1, CXCL10, CASP8, AMCF-II, CCL5, CASP3, CCL2	432	115	9336	3.00676	0.076287	0.00336704	0.00265985
KEGG_PATHWAY	ssc05161:Hepatitis B	16	2.39521	0.0102669	RB1, EGR2, DDX3X, STAT1, STAT2, STAT3, FOS, NFKB1, IFIH1, CASP8, CASP3, STAT4, IRF7, TLR4, TLR2, JAK1	432	167	9336	2.07053	0.962823	0.0629835	0.049755
KEGG_PATHWAY	ssc04657:IL-17 signaling pathway	15	2.24551	5.15199e-05	CEBPB, CSF2, MMP1, CCL20, MMP3, FOS, PTGS2, CXCL2, NFKB1, CXCL10, CASP8, AMCF-II, CASP3, CCL2, S100A9	432	89	9336	3.64232	0.016301	0.00117392	0.000927358
KEGG_PATHWAY	ssc05146:Amoebiasis	15	2.24551	0.000208809	IL10, CSF2, NOS2, IL1R2, C8A, CXCL2, NFKB1, GNA14, COL3A1, COL1A2, CASP3, CD14, CD1.1, TLR4, TLR2	432	101	9336	3.20957	0.0644466	0.0031447	0.00248421
KEGG_PATHWAY	ssc05145:Toxoplasmosis	15	2.24551	0.000348672	IL10, SLA-DQB1, SLA-DRB1, SLA-DQA1, NOS2, STAT1, STAT3, XIAP, NFKB1, CASP8, CASP3, LDLR, TLR4, TLR2, JAK1	432	106	9336	3.05818	0.105281	0.00383539	0.00302984
KEGG_PATHWAY	ssc04936:Alcoholic liver disease	15	2.24551	0.00517199	PRKAB2, ADH1C, C5AR1, ADIPOQ, SCD5, FOXO3, CXCL2, NFKB1, FABP1, CASP8, SCD, CASP3, CD14, LBP, TLR4	432	140	9336	2.31548	0.808745	0.0391593	0.0309346
KEGG_PATHWAY	ssc05203:Viral carcinogenesis	15	2.24551	0.0606185	RB1, EGR2, DDX3X, SYK, STAT3, NFKB1, CASP8, CASP3, MDM2, IRF7, PMAIP1, SLA-1, SLA-3, IL6ST, JAK1	432	192	9336	1.68837	1	0.224852	0.177626
KEGG_PATHWAY	ssc05207:Chemical carcinogenesis - receptor activation	15	2.24551	0.0841322	RB1, UGT2B31, PAQR7, EGF, EPHX2, STAT3, XIAP, AHR, FOS, KLF4, NFKB1, LOC780435, GSTA1, CYP1A1, RXRG	432	202	9336	1.60479	1	0.279564	0.220847
KEGG_PATHWAY	ssc05321:Inflammatory bowel disease	14	2.09581	9.36259e-06	IL10, SLA-DQB1, SLA-DRB1, SLA-DQA1, STAT1, STAT3, IL18, GATA3, NFKB1, IL1A, STAT4, TLR5, TLR4, TLR2	432	67	9336	4.51575	0.00298223	0.000271515	0.000214488
KEGG_PATHWAY	ssc05140:Leishmaniasis	14	2.09581	2.47248e-05	IL10, SLA-DQB1, SLA-DRB1, SLA-DQA1, NOS2, STAT1, NCF2, FOS, PTGS2, NFKB1, IL1A, TLR4, TLR2, JAK1	432	73	9336	4.1446	0.0078563	0.00060671	0.000479282
KEGG_PATHWAY	ssc04976:Bile secretion	14	2.09581	0.000127845	UGT2B31, ABCB1, SCTR, NR1H4, ATP1A2, HMGCR, SLC5A1, ATP1B1, SLC4A4, NCEH1, FXYD2, LDLR, CFTR, SULT2A1	432	85	9336	3.55948	0.0399647	0.0022657	0.00178983
KEGG_PATHWAY	ssc04659:Th17 cell differentiation	14	2.09581	0.00175097	SLA-DQB1, SLA-DRB1, SLA-DQA1, STAT1, STAT3, AHR, GATA3, FOS, HIF1A, NFKB1, CD4, IL6ST, RXRG, JAK1	432	111	9336	2.72573	0.428247	0.0150962	0.0119255
KEGG_PATHWAY	ssc05134:Legionellosis	13	1.94611	1.4942e-05	RAB1A, ARF2, SAR1A, IL18, CXCL2, NFKB1, CASP8, CASP3, CASP1, CD14, TLR5, TLR4, TLR2	432	60	9336	4.68241	0.00475518	0.000397207	0.000313781
KEGG_PATHWAY	ssc04972:Pancreatic secretion	13	1.94611	0.00193845	PNLIPRP2, PLA2G2D, SCTR, CCK, ATP1A2, ATP2B1, ATP1B1, SLC4A4, RAB11A, FXYD2, CLCA1, SLC26A3, CFTR	432	99	9336	2.83782	0.461498	0.0158555	0.0125253
KEGG_PATHWAY	ssc04066:HIF-1 signaling pathway	13	1.94611	0.00402831	TFRC, NOS2, NOS3, EGF, STAT3, ENO3, HIF1A, HK2, NFKB1, IGF1R, LDHA, TIMP1, TLR4	432	108	9336	2.60134	0.724075	0.0321258	0.0253784
KEGG_PATHWAY	ssc04919:Thyroid hormone signaling pathway	13	1.94611	0.00928346	NCOA1, NCOA2, STAT1, NCOA3, DIO1, ATP1A2, ATP1B1, HIF1A, RCAN1, FXYD2, MDM2, ITGAV, RXRG	432	120	9336	2.3412	0.948966	0.0580671	0.0458712
KEGG_PATHWAY	ssc04068:FoxO signaling pathway	13	1.94611	0.0177841	IL10, PRKAB2, EGF, STAT3, PTEN, FOXO3, IGF1R, GADD45G, TNFSF10, MDM2, ATM, PCK1, SGK1	432	131	9336	2.14461	0.996734	0.0920167	0.0726903
KEGG_PATHWAY	ssc04270:Vascular smooth muscle contraction	13	1.94611	0.024379	ACTA2, PPP1R14A, MYL6, RAMP2, PLA2G2D, EDNRA, CALCB, RAMP3, CALCRL, ADM, MYL9, RAMP1	432	137	9336	2.05069	0.999619	0.117832	0.0930836
KEGG_PATHWAY	ssc04610:Complement and coagulation cascades	12	1.79641	0.00105162	F7, VTN, C6, PROC, SERPINA1, CFH, C5AR1, PLAT, F3, C8A, CFB, F5	432	80	9336	3.24167	0.285122	0.00958476	0.00757166
KEGG_PATHWAY	ssc05235:PD-L1 expression and PD-1 checkpoint pathway in cancer	12	1.79641	0.00422248	CD4, STAT1, EGF, STAT3, PTEN, CD28, FOS, TLR4, HIF1A, NFKB1, JAK1, TLR2	432	95	9336	2.72982	0.740714	0.0328529	0.0259528
KEGG_PATHWAY	ssc04933:AGE-RAGE signaling pathway in diabetic complications	12	1.79641	0.00623743	IL1A, COL3A1, COL1A2, NOS3, STAT1, MMP2, CASP3, STAT3, CCL2, SELE, F3, NFKB1	432	100	9336	2.59333	0.864118	0.0442164	0.0349296
KEGG_PATHWAY	ssc04152:AMPK signaling pathway	12	1.79641	0.025187	RAB10, PRKAB2, RAB14, SCD, ADIPOQ, SCD5, HMGCR, PCK1, FOXO3, CFTR, FBP2, IGF1R	432	122	9336	2.12568	0.999708	0.11992	0.094733
KEGG_PATHWAY	ssc05135:Yersinia infection	12	1.79641	0.0691133	IL10, ACTR2, CD4, CD8A, RHOG, CASP1, IL18, CCL2, FOS, TLR4, CRK, NFKB1	432	144	9336	1.80093	1	0.243206	0.192125
KEGG_PATHWAY	ssc05222:Small cell lung cancer	11	1.64671	0.0111835	RB1, NOS2, CASP3, ITGA2, PTEN, XIAP, ITGAV, PTGS2, RXRG, NFKB1, GADD45G	432	94	9336	2.52896	0.972336	0.0673118	0.0531742
KEGG_PATHWAY	ssc04064:NF-kappa B signaling pathway	11	1.64671	0.0272048	CXCL12, SYK, XIAP, ATM, LBP, CD14, PTGS2, TLR4, CXCL2, NFKB1, GADD45G	432	108	9336	2.20113	0.999849	0.124872	0.0986452
KEGG_PATHWAY	ssc05142:Chagas disease	11	1.64671	0.0272048	IL10, GNA14, ACE, CASP8, NOS2, CCL5, CCL2, FOS, TLR4, NFKB1, TLR2	432	108	9336	2.20113	0.999849	0.124872	0.0986452
KEGG_PATHWAY	ssc04928:Parathyroid hormone synthesis, secretion and action	11	1.64671	0.035682	MMP25, PDE4B, OXSR1, GATA3, PTH1R, FOS, SGK1, PLD1, RXRG, PTHLH, HBEGF	432	113	9336	2.10374	0.999991	0.147825	0.116777
KEGG_PATHWAY	ssc04380:Osteoclast differentiation	11	1.64671	0.0978005	IL1A, SYK, NCF2, STAT1, STAT2, LOC100511639, SIRPA, FOS, FCGR2B, NFKB1, JAK1	432	136	9336	1.74796	1	0.305866	0.241625
KEGG_PATHWAY	ssc04975:Fat digestion and absorption	10	1.49701	0.000146792	FABP1, FABP2, PNLIPRP2, SLC27A1, PLA2G2D, DGAT2, MOGAT2, MTTP, APOA1, APOA4	432	44	9336	4.91162	0.0457504	0.00246456	0.00194692
KEGG_PATHWAY	ssc04979:Cholesterol metabolism	10	1.49701	0.00040576	STARD3, NCEH1, LIPC, NPC1, LIPG, APOA1, APOC3, APOA4, PLTP, LDLR	432	50	9336	4.32222	0.121433	0.00431458	0.00340838
KEGG_PATHWAY	ssc04978:Mineral absorption	10	1.49701	0.000839543	MT1A, FXYD2, CYBRD1, ATP1A2, SLC30A1, ATP2B1, SLC5A1, ATP1B1, SLC26A3, SLC26A6	432	55	9336	3.92929	0.235036	0.00787689	0.00622249
KEGG_PATHWAY	ssc05133:Pertussis	10	1.49701	0.00674916	IL10, IL1A, AMCF-II, NOS2, CASP3, CASP1, CD14, FOS, TLR4, NFKB1	432	74	9336	2.92042	0.884707	0.0468039	0.0369737
KEGG_PATHWAY	ssc05416:Viral myocarditis	10	1.49701	0.00736614	CD86, SLA-DQB1, SLA-DRB1, SLA-DQA1, CASP8, CAV1, CASP3, CD28, SLA-1, SLA-3	432	75	9336	2.88148	0.905438	0.0499957	0.0394951
KEGG_PATHWAY	ssc04658:Th1 and Th2 cell differentiation	10	1.49701	0.0274015	SLA-DQB1, SLA-DRB1, SLA-DQA1, CD4, STAT1, STAT4, GATA3, FOS, NFKB1, JAK1	432	93	9336	2.32378	0.999858	0.124872	0.0986452
KEGG_PATHWAY	ssc04625:C-type lectin receptor signaling pathway	10	1.49701	0.0531642	IL10, EGR2, CASP8, SYK, STAT1, STAT2, MDM2, CASP1, PTGS2, NFKB1	432	105	9336	2.0582	1	0.204638	0.161658
KEGG_PATHWAY	ssc05332:Graft-versus-host disease	9	1.34731	0.000336154	CD86, IL1A, SLA-DQB1, SLA-DRB1, SLA-DQA1, CD28, GZMB, SLA-1, SLA-3	432	39	9336	4.98718	0.1017	0.00383539	0.00302984
KEGG_PATHWAY	ssc05330:Allograft rejection	9	1.34731	0.000571143	IL10, CD86, SLA-DQB1, SLA-DRB1, SLA-DQA1, CD28, GZMB, SLA-1, SLA-3	432	42	9336	4.63095	0.166604	0.00569358	0.00449775
KEGG_PATHWAY	ssc04940:Type I diabetes mellitus	9	1.34731	0.00143314	CD86, IL1A, SLA-DQB1, SLA-DRB1, SLA-DQA1, CD28, GZMB, SLA-1, SLA-3	432	48	9336	4.05208	0.367136	0.0126992	0.010032
KEGG_PATHWAY	ssc04672:Intestinal immune network for IgA production	9	1.34731	0.00188122	IL10, CD86, CCL25, SLA-DQB1, SLA-DRB1, SLA-DQA1, CXCL12, CD28, CCL28	432	50	9336	3.89	0.451558	0.0157923	0.0124755
KEGG_PATHWAY	ssc05320:Autoimmune thyroid disease	9	1.34731	0.00541453	IL10, CD86, SLA-DQB1, SLA-DRB1, SLA-DQA1, CD28, GZMB, SLA-1, SLA-3	432	59	9336	3.29661	0.823057	0.0392553	0.0310105
KEGG_PATHWAY	ssc04612:Antigen processing and presentation	9	1.34731	0.00805989	SLA-DQB1, SLA-DRB1, SLA-DQA1, CD4, CD8A, TAP2, TAP1, SLA-1, SLA-3	432	63	9336	3.0873	0.924341	0.0514221	0.0406218
KEGG_PATHWAY	ssc04917:Prolactin signaling pathway	9	1.34731	0.0161057	STAT1, STAT3, SLC2A2, FOS, SOCS6, FOXO3, PRLR, SOCS4, NFKB1	432	71	9336	2.73944	0.994369	0.0914259	0.0722236
KEGG_PATHWAY	ssc01230:Biosynthesis of amino acids	9	1.34731	0.0174146	RPIA, PC, GOT1, CTH, ASNS, PHGDH, MAT1A, ENO3, OTC	432	72	9336	2.70139	0.996318	0.0920167	0.0726903
KEGG_PATHWAY	ssc04115:p53 signaling pathway	9	1.34731	0.0217981	CASP8, IGFBP3, CASP3, MDM2, PTEN, PMAIP1, SFN, ATM, GADD45G	432	75	9336	2.59333	0.999116	0.106978	0.0845095
KEGG_PATHWAY	ssc00590:Arachidonic acid metabolism	9	1.34731	0.0217981	PLA2G2D, CYP2J34, CYP2C42, EPHX2, AKR1C4, PTGS2, PTGR1, CYP2C49, PTGES	432	75	9336	2.59333	0.999116	0.106978	0.0845095
KEGG_PATHWAY	ssc05150:Staphylococcus aureus infection	9	1.34731	0.0616963	IL10, SELP, SLA-DQB1, SLA-DRB1, SLA-DQA1, CFH, C5AR1, FCGR2B, CFB	432	92	9336	2.11413	1	0.22622	0.178707
KEGG_PATHWAY	ssc05215:Prostate cancer	9	1.34731	0.0752263	RB1, EGF, IL1R2, MMP3, MDM2, PTEN, PLAT, NFKB1, IGF1R	432	96	9336	2.02604	1	0.258034	0.203839
KEGG_PATHWAY	ssc05410:Hypertrophic cardiomyopathy	9	1.34731	0.0864598	PRKAB2, DES, ACTC1, ACE, TPM2, ITGA2, TPM1, ITGB8, ITGAV	432	99	9336	1.96465	1	0.284337	0.224617
KEGG_PATHWAY	ssc04961:Endocrine and other factor-regulated calcium reabsorption	8	1.1976	0.00761927	CALB1, FXYD2, CLTC, ATP1A2, ATP2B1, PTH1R, ATP1B1, RAB11A	432	50	9336	3.45778	0.912826	0.0506364	0.0400011
KEGG_PATHWAY	ssc05144:Malaria	8	1.1976	0.0127176	IL10, SELP, IL18, CCL2, HBB, SELE, TLR4, TLR2	432	55	9336	3.14343	0.983142	0.0737622	0.0582698
KEGG_PATHWAY	ssc05204:Chemical carcinogenesis - DNA adducts	8	1.1976	0.0167544	UGT2B31, LOC780435, CYP2C42, GSTA1, CYP1A1, PTGS2, SULT2A1, CYP2C49	432	58	9336	2.98084	0.995438	0.0914259	0.0722236
KEGG_PATHWAY	ssc00561:Glycerolipid metabolism	8	1.1976	0.0216221	PNLIPRP2, DGAT2, LIPC, GK, MOGAT2, LIPG, AKR1B1, MGLL	432	61	9336	2.83424	0.999063	0.106978	0.0845095
KEGG_PATHWAY	ssc04920:Adipocytokine signaling pathway	8	1.1976	0.050705	PRKAB2, ADIPOQ, STAT3, AGRP, ACSL3, PCK1, RXRG, NFKB1	432	73	9336	2.36834	1	0.19969	0.157749
KEGG_PATHWAY	ssc01524:Platinum drug resistance	8	1.1976	0.053886	LOC780435, CASP8, CASP3, GSTA1, MDM2, XIAP, PMAIP1, ATM	432	74	9336	2.33634	1	0.204638	0.161658
KEGG_PATHWAY	ssc05212:Pancreatic cancer	8	1.1976	0.053886	RB1, STAT1, EGF, STAT3, PLD1, NFKB1, JAK1, GADD45G	432	74	9336	2.33634	1	0.204638	0.161658
KEGG_PATHWAY	ssc04622:RIG-I-like receptor signaling pathway	8	1.1976	0.0606152	IFIH1, CXCL10, CASP8, DDX3X, NLRX1, DHX58, IRF7, NFKB1	432	76	9336	2.27485	1	0.224852	0.177626
KEGG_PATHWAY	ssc04623:Cytosolic DNA-sensing pathway	8	1.1976	0.0837676	CXCL10, CASP8, CCL5, CASP3, CASP1, IL18, IRF7, NFKB1	432	82	9336	2.1084	1	0.279564	0.220847
KEGG_PATHWAY	ssc00270:Cysteine and methionine metabolism	7	1.0479	0.0371932	LDHA, AHCY, GOT1, AGXT2, CTH, PHGDH, MAT1A	432	54	9336	2.80144	0.999994	0.152111	0.120163
KEGG_PATHWAY	ssc04913:Ovarian steroidogenesis	7	1.0479	0.043336	CYP2J34, HSD17B1, CYP1A1, AKR1C4, PTGS2, LDLR, IGF1R	432	56	9336	2.70139	0.999999	0.17499	0.138236
KEGG_PATHWAY	ssc00010:Glycolysis / Gluconeogenesis	7	1.0479	0.0653991	LDHA, ACSS2, ADH1C, PCK1, ENO3, HK2, FBP2	432	62	9336	2.43996	1	0.234408	0.185175
KEGG_PATHWAY	ssc00140:Steroid hormone biosynthesis	7	1.0479	0.0696132	UGT2B31, CYP2C42, HSD17B1, CYP1A1, AKR1C4, HSD17B8, CYP2C49	432	63	9336	2.40123	1	0.243206	0.192125
KEGG_PATHWAY	ssc05230:Central carbon metabolism in cancer	7	1.0479	0.0879983	LDHA, KIT, PTEN, SLC2A2, HIF1A, HK2, SIRT3	432	67	9336	2.25788	1	0.285047	0.225178
KEGG_PATHWAY	ssc05219:Bladder cancer	6	0.898204	0.032393	RB1, EGF, MMP1, MMP2, MDM2, HBEGF	432	39	9336	3.32479	0.999973	0.141553	0.111822
KEGG_PATHWAY	ssc04973:Carbohydrate digestion and absorption	6	0.898204	0.0642036	FXYD2, SLC2A2, ATP1A2, SLC5A1, ATP1B1, HK2	432	47	9336	2.75887	1	0.232738	0.183856
KEGG_PATHWAY	ssc04614:Renin-angiotensin system	5	0.748503	0.0169095	NLN, ENPEP, ACE, ANPEP, LNPEP	432	22	9336	4.91162	0.995662	0.0914259	0.0722236
KEGG_PATHWAY	ssc04964:Proximal tubule bicarbonate reclamation	5	0.748503	0.0169095	FXYD2, ATP1A2, ATP1B1, PCK1, SLC4A4	432	22	9336	4.91162	0.995662	0.0914259	0.0722236
KEGG_PATHWAY	ssc05340:Primary immunodeficiency	5	0.748503	0.0825527	CD4, CD8A, CD19, TAP2, TAP1	432	36	9336	3.00154	1	0.279564	0.220847
KEGG_PATHWAY	ssc04960:Aldosterone-regulated sodium reabsorption	5	0.748503	0.0893565	FXYD2, SFN, ATP1A2, SGK1, ATP1B1	432	37	9336	2.92042	1	0.285047	0.225178
KEGG_PATHWAY	ssc05143:African trypanosomiasis	5	0.748503	0.0893565	IL10, IL18, HBB, APOA1, SELE	432	37	9336	2.92042	1	0.285047	0.225178
KEGG_PATHWAY	ssc00220:Arginine biosynthesis	4	0.598802	0.0701411	GOT1, NOS2, NOS3, OTC	432	21	9336	4.1164	1	0.243206	0.192125

## Sheet: Table S5
Putative Metabolites
ID	HMT DB †				m/z	MT/RT	Relative Area															Comparative Analysis
	Compound name	Pathway Label	KEGG ID	HMDB ID			WEANING			WEANING-1W			WEANING-2W			WEANING		WEANING-1W		WEANING-2W		WEANING-1W vs WEANING			WEANING-2W vs WEANING			WEANING-2W vs WEANING-1W
							1-1	1-2	1-3	2-1	2-2	2-3	3-1	3-2	3-3	Mean	S.D.	Mean	S.D.	Mean	S.D.	Ratio ¶	p-value ||		Ratio ¶	p-value ||		Ratio ¶	p-value ||
C_0013	1-Aminocyclopropane-1-carboxylic acid Homoserinelactone	1-Aminocyclopropane-1-carboxylic acid Homoserinelactone	C01234 No ID	No ID No ID	102.055	7.84751	0.000155748	0.000194644	0.000175177	0.000263772	0.000249623	0.000241762	0.000233108	0.000230799	0.000249236	0.00017519	1.94478e-05	0.000251719	1.11538e-05	0.000237714	1.00448e-05	1.43684	0.0081329	**	1.3569	0.015891	*	0.944362	0.18216
C_0012	1-Methyl-2-pyrrolidone	1-Methyl-2-pyrrolidone	C11118	No ID	100.076	25.6712	N.D.	N.D.	N.D.	N.D.	N.D.	N.D.	N.D.	0.00916648	N.D.	N.A.	N.A.	N.A.	N.A.	0.00916648	N.A.	N.A.	N.A.		1<	N.A.		1<	N.A.
C_0068	1-Methyl-4-imidazoleacetic acid	MIA	C05828	HMDB02820	141.066	9.13537	0.000160704	0.000175578	0.000174745	7.33337e-05	7.36825e-05	7.32635e-05	7.30077e-05	5.68596e-05	6.32309e-05	0.000170342	8.35748e-06	7.34266e-05	2.24379e-07	6.43661e-05	8.13367e-06	0.431054	0.0024547	**	0.377864	9.5663e-05	***	0.876605	0.19337
C_0153	1-Methyladenosine	1-Methyladenosine	C02494	HMDB03331	282.121	11.131	0.000110879	0.000100376	0.000100434	0.00010633	0.000113118	0.000116569	0.00010949	0.000117382	0.000137345	0.000103896	6.04695e-06	0.000112006	5.20946e-06	0.000121406	1.43569e-05	1.07805	0.15483		1.16853	0.15732		1.08392	0.37784
C_0043	1-Methylhistamine	1-Methylhistamine	C05127	HMDB00898	126.103	5.3806	0.000198209	0.000218014	0.000282044	0.00026397	0.000162137	0.00018972	0.000261708	0.000258549	0.000323665	0.000232756	4.38188e-05	0.000205275	5.26685e-05	0.000281307	3.67169e-05	0.881935	0.52666		1.20859	0.21736		1.37039	0.11789
C_0096	1-Methylhistidine 3-Methylhistidine	1-Methylhistidine 3-Methylhistidine	No ID C01152	HMDB00001 HMDB00479	170.093	8.27557	0.000542028	0.000629099	0.000545694	0.000781292	0.00066745	0.00068768	0.00110722	0.00114818	0.00125846	0.000572274	4.92462e-05	0.000712141	6.07348e-05	0.00117129	7.8222e-05	1.24441	0.038383	*	2.04672	0.00087194	***	1.64474	0.001671	**
C_0063	1-Methylnicotinamide	1-Methylnicotinamide	C02918	HMDB00699	137.071	8.12668	6.89184e-05	6.46962e-05	8.18239e-05	0.000313188	0.000369863	0.000360618	0.000463201	0.000496521	0.00054322	7.18129e-05	8.92317e-06	0.00034789	3.04063e-05	0.000500981	4.01954e-05	4.84439	0.0021893	**	6.97619	0.0019758	**	1.44006	0.0076025	**
C_0027	1-Pyrroline 5-carboxylic acid	P5C	C03912	HMDB01301	114.056	12.449	0.00018598	0.000185203	0.000189382	0.000102501	0.000126658	0.000130817	0.000118492	9.29916e-05	0.000100738	0.000186855	2.22286e-06	0.000119992	1.52896e-05	0.000104074	1.30735e-05	0.642167	0.015433	*	0.556976	0.0069212	**	0.867339	0.244
P_0016	18-Hydroxycorticosterone Cortisol	18-Hydroxycorticosterone Cortisol	C01124 C00735	HMDB00319 HMDB00063	363.216	8.03991	1.93275e-05	1.88818e-05	2.02857e-05	N.D.	N.D.	N.D.	1.805e-05	1.8542e-05	1.78033e-05	1.94983e-05	7.17411e-07	N.A.	N.A.	1.81318e-05	3.76062e-07	<1	N.A.		0.929914	0.060843		1<	N.A.
C_0129	2'-Deoxycytidine	dCyt	C00881	HMDB00014	228.098	10.5184	8.18747e-05	9.56097e-05	7.92332e-05	5.04416e-05	5.1525e-05	4.96797e-05	3.79468e-05	2.57869e-05	2.60839e-05	8.55726e-05	8.79221e-06	5.05487e-05	9.27274e-07	2.99392e-05	6.93636e-06	0.590712	0.01943	*	0.349869	0.0012647	**	0.592284	0.033782	*
C_0130	2'-Deoxyuridine	dUri	C00526	HMDB00012	229.083	26.0089	0.000136018	0.000144849	0.000140461	0.000124565	9.96208e-05	0.000113795	9.76882e-05	0.000113493	9.78146e-05	0.000140443	4.41539e-06	0.00011266	1.25106e-05	0.000102999	9.0885e-06	0.802177	0.048723	*	0.733384	0.008536	**	0.914242	0.34541
A_0070	2,3-Diphosphoglyceric acid	Diphosphoglycerate	C01159	HMDB01294	264.954	19.0866	0.000317984	0.000224076	0.00036141	0.000383846	0.000278383	0.000355411	0.000278162	0.00019831	0.000331784	0.000301157	7.01968e-05	0.000339213	5.45654e-05	0.000269419	6.71651e-05	1.12637	0.50197		0.894613	0.6018		0.794246	0.23776
C_0018	2-Aminoisobutyric acid 2-Aminobutyric acid	2-Aminoisobutyric acid 2-Aminobutyric acid	C03665 C02261,C02356	HMDB01906 HMDB00452	104.071	10.7701	0.00127081	0.00152388	0.00148583	0.0011036	0.00115834	0.000983996	0.00202755	0.00201957	0.00222284	0.00142684	0.000136458	0.00108198	8.91619e-05	0.00208999	0.000115124	0.758305	0.027824	*	1.46477	0.003303	**	1.93163	0.0003895	***
A_0064	2-Deoxyglucose 6-phosphate	2-Deoxyglucose 6-phosphate	C06369	No ID	243.028	10.7409	N.D.	7.14185e-05	N.D.	0.000105808	0.000104863	8.20792e-05	N.D.	N.D.	N.D.	7.14185e-05	N.A.	9.75832e-05	1.34351e-05	N.A.	N.A.	1.36636	N.A.		<1	N.A.		<1	N.A.
A_0018	2-Hydroxy-4-methylvaleric acid	2-Hydroxy-4-methylvaleric acid	C03264	HMDB00624	131.071	9.23982	N.D.	9.17282e-05	N.D.	0.000184184	0.000166235	0.000210776	0.000186456	0.000199505	0.000245042	9.17282e-05	N.A.	0.000187065	2.24099e-05	0.000210334	3.07576e-05	2.03934	N.A.		2.29302	N.A.		1.12439	0.35445
A_0006	2-Hydroxybutyric acid	2-HBA	C05984	HMDB00008	103.04	10.1334	0.000237864	0.000309108	0.000274638	0.000194372	0.000172417	0.000131486	0.000218715	0.000242313	0.000265843	0.00027387	3.56284e-05	0.000166092	3.19167e-05	0.00024229	2.35639e-05	0.606462	0.017904	*	0.884692	0.27929		1.45878	0.03308	*
A_0024	2-Hydroxyglutaric acid	2-Hydroxyglutaric acid	C02630,C01087,C03196	HMDB00606,HMDB00694	147.031	17.3555	0.000257383	0.000258223	0.000274852	0.000349361	0.000368013	0.000395853	0.000326044	0.000286315	0.000323047	0.000263486	9.85194e-06	0.000371076	2.33968e-05	0.000311802	2.21231e-05	1.40833	0.0075081	**	1.18337	0.046257	*	0.840266	0.033416	*
N_0005	2-Hydroxytetradecanoic acid-1	No Label	No ID	No ID	243.197	12.3225	N.D.	N.D.	1.91489e-05	N.D.	N.D.	N.D.	N.D.	N.D.	N.D.	1.91489e-05	N.A.	N.A.	N.A.	N.A.	N.A.	<1	N.A.		<1	N.A.		N.A.	N.A.
N_0006	2-Hydroxytetradecanoic acid-2	No Label	No ID	No ID	243.198	12.5489	N.D.	N.D.	N.D.	1.14407e-05	N.D.	N.D.	N.D.	1.10068e-05	N.D.	N.A.	N.A.	1.14407e-05	N.A.	1.10068e-05	N.A.	1<	N.A.		1<	N.A.		0.962071	N.A.
A_0012	2-Hydroxyvaleric acid	2-Hydroxyvaleric acid	No ID	HMDB01863	117.055	9.57724	N.D.	5.93667e-05	7.801e-05	N.D.	8.43318e-05	N.D.	N.D.	N.D.	N.D.	6.86883e-05	1.31828e-05	8.43318e-05	N.A.	N.A.	N.A.	1.22775	N.A.		<1	N.A.		<1	N.A.
A_0080	3'-CMP 2'-CMP	3'-CMP 2'-CMP	C05822 C03104	No ID HMDB11692	322.047	10.1675	N.D.	N.D.	N.D.	N.D.	N.D.	0.000135471	N.D.	N.D.	N.D.	N.A.	N.A.	0.000135471	N.A.	N.A.	N.A.	1<	N.A.		N.A.	N.A.		<1	N.A.
C_0029	3-Amino-2-piperidone	3-Amino-2-piperidone	No ID	HMDB00323	115.087	8.44005	N.D.	N.D.	3.80406e-05	N.D.	N.D.	N.D.	5.16438e-05	N.D.	6.27812e-05	3.80406e-05	N.A.	N.A.	N.A.	5.72125e-05	7.87534e-06	<1	N.A.		1.50399	N.A.		1<	N.A.
C_0015	3-Aminobutyric acid	3-Aminobutyric acid	No ID	No ID	104.071	8.69735	7.47829e-05	0.000110604	0.000113474	0.000102028	0.000126966	9.576e-05	0.000145585	0.000133239	0.00015412	9.96202e-05	2.15576e-05	0.000108251	1.65076e-05	0.000144314	1.04983e-05	1.08664	0.6131		1.44865	0.050676		1.33314	0.041812	*
A_0028	3-Hydroxy-3-methylglutaric acid	3-Hydroxy-3-methylglutaric acid	C03761	No ID	161.045	16.0366	N.D.	N.D.	N.D.	0.000112078	N.D.	N.D.	0.000105706	N.D.	0.000123561	N.A.	N.A.	0.000112078	N.A.	0.000114633	1.26256e-05	1<	N.A.		1<	N.A.		1.0228	N.A.
A_0005	3-Hydroxybutyric acid	3-HBA	C01089,C03197	HMDB00011,HMDB00357,HMDB00442	103.04	9.89594	0.000488892	0.000648123	0.000610615	0.00148973	0.00133231	0.00134913	0.00115708	0.00118588	0.00139204	0.000582543	8.32444e-05	0.00139039	8.64425e-05	0.001245	0.00012815	2.38676	0.0003118	***	2.13718	0.0030248	**	0.895432	0.1885
A_0057	3-Indoxylsulfuric acid	3-Indoxylsulfuric acid	No ID	HMDB00682	212.002	9.93246	7.92123e-05	N.D.	6.8606e-05	N.D.	N.D.	N.D.	8.25762e-05	9.27837e-05	6.96851e-05	7.39092e-05	7.49979e-06	N.A.	N.A.	8.16817e-05	1.15753e-05	<1	N.A.		1.10516	0.43022		1<	N.A.
C_0158	5'-Deoxy-5'-methylthioadenosine	MTA	C00170	HMDB01173	298.098	11.2836	3.95508e-05	4.94709e-05	3.79542e-05	7.21891e-05	6.84069e-05	5.46664e-05	5.27637e-05	5.32729e-05	6.34558e-05	4.23253e-05	6.23951e-06	6.50875e-05	9.22087e-06	5.64975e-05	6.03148e-06	1.53779	0.029686	*	1.33484	0.047476	*	0.868024	0.25875
C_0137	5,6,7,8-Tetrahydrobiopterin	5,6,7,8-Tetrahydrobiopterin	C00272	HMDB00027	242.124	10.7788	2.61854e-05	2.12877e-05	3.63998e-05	4.83892e-05	4.68648e-05	4.40181e-05	3.15721e-05	3.59431e-05	2.2711e-05	2.79576e-05	7.71032e-06	4.6424e-05	2.21862e-06	3.00754e-05	6.74185e-06	1.66051	0.044494	*	1.07575	0.73865		0.647841	0.041306	*
C_0033	5-Aminovaleric acid	5-Aminovaleric acid	C00431	HMDB03355	118.087	8.92986	0.000638859	0.00135247	0.000913621	0.00031299	N.D.	0.000256272	0.000547967	0.000469262	0.00059089	0.000968315	0.000359933	0.000284631	4.01057e-05	0.00053604	6.16851e-05	0.293945	0.078718		0.55358	0.16972		1.88328	0.012116	*
A_0047	5-Hydroxyindoleacetic acid	5-Hydroxy-IAA	C05635	HMDB00763	190.049	8.56119	0.000114393	8.52559e-05	0.000114985	N.D.	N.D.	N.D.	N.D.	N.D.	6.98931e-05	0.000104878	1.69956e-05	N.A.	N.A.	6.98931e-05	N.A.	<1	N.A.		0.666425	N.A.		1<	N.A.
C_0088	5-Hydroxylysine	5-Hydroxylysine	C16741	HMDB00450	163.109	7.90085	0.00121794	0.00214034	0.00173337	0.000180848	0.000163104	0.000126205	0.00018323	0.000149096	0.000144136	0.00169722	0.000462264	0.000156719	2.78751e-05	0.000158821	2.12841e-05	0.0923387	0.028353	*	0.0935771	0.028583	*	1.01341	0.92265
A_0015	5-Oxo-2-tetrahydrofurancarboxylic acid	5-Oxo-2-tetrahydrofurancarboxylic acid	No ID	No ID	129.018	10.6375	N.D.	N.D.	N.D.	5.60388e-05	N.D.	N.D.	N.D.	N.D.	N.D.	N.A.	N.A.	5.60388e-05	N.A.	N.A.	N.A.	1<	N.A.		N.A.	N.A.		<1	N.A.
A_0014	5-Oxoproline	Oxoproline	C01879	HMDB00267	128.036	9.86131	0.000481629	0.000599246	0.000598433	0.000817461	0.000663616	0.000645876	0.000606032	0.000693688	0.000679585	0.000559769	6.76726e-05	0.000708984	9.43616e-05	0.000659768	4.70679e-05	1.26657	0.096971		1.17864	0.11188		0.930582	0.47917
P_0024	5α-Cholestan-3-one	5a-Cholestan-3-one	C03238	HMDB00871	387.369	15.7973	0.0001147	0.000140052	0.000141938	9.57835e-05	8.18358e-05	8.19448e-05	8.74471e-05	9.61199e-05	8.9167e-05	0.00013223	1.52111e-05	8.65214e-05	8.02146e-06	9.09113e-05	4.59203e-06	0.654325	0.01882	*	0.687524	0.033418	*	1.05074	0.46781
A_0071	6-Phosphogluconic acid	6-PG	C00345	HMDB01316	275.017	15.2135	N.D.	N.D.	N.D.	9.95375e-05	9.02924e-05	0.000114353	0.000110778	0.000125238	0.000110872	N.A.	N.A.	0.000101394	1.21373e-05	0.000115629	8.32154e-06	1<	N.A.		1<	N.A.		1.14039	0.17836
P_0017	7-Dehydrocholesterol	7-Dehydrocholesterol	C01164	HMDB00032	367.337	15.5693	1.319e-05	1.97607e-05	1.94793e-05	N.D.	N.D.	N.D.	N.D.	N.D.	N.D.	1.74767e-05	3.71499e-06	N.A.	N.A.	N.A.	N.A.	<1	N.A.		<1	N.A.		N.A.	N.A.
C_0090	7-Methylguanine	7-Methylguanine	C02242	HMDB00897	166.073	9.12415	5.45528e-05	7.04346e-05	5.78165e-05	4.25083e-05	3.76326e-05	4.00062e-05	5.55203e-05	5.38014e-05	4.92446e-05	6.09347e-05	8.3875e-06	4.0049e-05	2.43813e-06	5.28555e-05	3.24306e-06	0.657245	0.04085	*	0.867412	0.23164		1.31977	0.0067353	**
A_0027	8-Hydroxyoctanoic acid 2-Hydroxyoctanoic acid	8-Hydroxyoctanoic acid 2-Hydroxyoctanoic acid	No ID No ID	No ID HMDB00711	159.103	8.44105	N.D.	N.D.	N.D.	7.54369e-05	N.D.	4.60201e-05	N.D.	N.D.	N.D.	N.A.	N.A.	6.07285e-05	2.08008e-05	N.A.	N.A.	1<	N.A.		N.A.	N.A.		<1	N.A.
P_0014	AC(12:1)-1	No Label	No ID	No ID	342.264	9.17975	6.02704e-05	0.000102895	8.21045e-05	4.27411e-05	3.04799e-05	3.45147e-05	4.57135e-05	4.457e-05	4.33799e-05	8.17566e-05	2.13144e-05	3.59119e-05	6.24885e-06	4.45545e-05	1.1669e-06	0.439254	0.055328		0.544965	0.093771		1.24066	0.13449
P_0013	AC(12:1)-2	No Label	No ID	No ID	342.264	9.2605	6.94765e-05	0.000129899	0.000101522	N.D.	N.D.	N.D.	N.D.	N.D.	N.D.	0.000100299	3.02299e-05	N.A.	N.A.	N.A.	N.A.	<1	N.A.		<1	N.A.		N.A.	N.A.
P_0020	AC(14:1)	AC(14:1)	No ID	No ID	370.295	9.96822	8.57084e-05	8.56801e-05	8.52063e-05	3.25513e-05	2.92162e-05	3.05046e-05	6.8248e-05	7.43011e-05	6.70257e-05	8.55316e-05	2.82082e-07	3.07574e-05	1.68187e-06	6.98583e-05	3.89587e-06	0.359603	0.00022165	***	0.816754	0.019535	*	2.27127	0.00090985	***
P_0018	AC(14:2)	AC(14:2)	No ID	No ID	368.279	9.58838	0.000127055	0.000150054	0.000139612	5.67554e-05	7.38746e-05	7.06335e-05	0.000112364	0.000125638	0.000109152	0.000138907	1.15156e-05	6.70878e-05	9.09368e-06	0.000115718	8.73984e-06	0.48297	0.0013325	**	0.833061	0.053987		1.72487	0.0026283	**
P_0023	AC(15:0)	AC(15:0)	No ID	No ID	386.326	10.6406	1.66894e-05	1.63662e-05	1.74631e-05	N.D.	6.92496e-06	N.D.	N.D.	1.00436e-05	1.34653e-05	1.68396e-05	5.63655e-07	6.92496e-06	N.A.	1.17544e-05	2.41955e-06	0.411231	N.A.		0.698025	0.19619		1.6974	N.A.
P_0026	AC(17:0)	AC(17:0)	No ID	No ID	414.359	11.4148	0.000119841	0.000146356	0.000118085	N.D.	8.28972e-06	N.D.	2.64303e-05	2.80794e-05	2.59527e-05	0.000128094	1.58398e-05	8.28972e-06	N.A.	2.68208e-05	1.11582e-06	0.0647158	N.A.		0.209383	0.0078177	**	3.23543	N.A.
P_0030	AC(20:1)	AC(20:1)	No ID	No ID	454.388	11.6508	2.99333e-05	4.037e-05	3.92067e-05	N.D.	N.D.	N.D.	N.D.	N.D.	N.D.	3.65033e-05	5.71945e-06	N.A.	N.A.	N.A.	N.A.	<1	N.A.		<1	N.A.		N.A.	N.A.
P_0031	AC(21:0)	AC(21:0)	No ID	No ID	470.42	12.8827	2.16155e-05	2.47009e-05	2.58069e-05	N.D.	N.D.	N.D.	N.D.	2.01937e-05	1.57472e-05	2.40411e-05	2.17219e-06	N.A.	N.A.	1.79704e-05	3.14419e-06	<1	N.A.		0.747488	0.16624		1<	N.A.
P_0033	AC(22:0)	AC(22:0)	No ID	No ID	484.436	13.2133	0.000204957	0.000230794	0.000211728	0.000106141	9.94514e-05	9.9451e-05	0.000158161	0.000169036	0.000122692	0.000215826	1.3397e-05	0.000101681	3.86221e-06	0.000149963	2.4235e-05	0.471124	0.0025871	**	0.694832	0.024058	*	1.47484	0.071247
A_0096	Acetyl CoA_divalent	AcCoA	C00024	HMDB01206	403.557	10.6484	N.D.	N.D.	N.D.	8.05313e-05	9.73568e-05	N.D.	N.D.	7.58596e-05	N.D.	N.A.	N.A.	8.89441e-05	1.18974e-05	7.58596e-05	N.A.	1<	N.A.		1<	N.A.		0.852891	N.A.
C_0072	Acetylcholine	Acetylcholine	C01996	HMDB00895	146.118	8.43188	0.00127672	0.00117411	0.000763014	0.00109132	0.00174547	0.00142451	0.00114775	0.00108958	0.00127456	0.00107128	0.000271852	0.00142044	0.000327095	0.00117063	9.45861e-05	1.32592	0.23039		1.09274	0.60011		0.824134	0.31581
C_0061	Adenine	Adenine	C00147	HMDB00034	136.063	8.43513	N.D.	3.61429e-05	N.D.	0.000120657	0.000104369	0.000113045	7.39123e-05	6.86771e-05	9.8714e-05	3.61429e-05	N.A.	0.00011269	8.14996e-06	8.04345e-05	1.60455e-05	3.11791	N.A.		2.22546	N.A.		0.713766	0.053889
C_0150	Adenosine	Adenosine	C00212	HMDB00050	268.105	11.0256	0.000731326	0.000260497	0.000456746	0.00245095	0.00437369	0.00387963	0.00158993	0.00173796	0.00150522	0.000482857	0.000236498	0.00356809	0.000998507	0.00161104	0.000117795	7.38955	0.027805	*	3.33647	0.0055082	**	0.451512	0.074942
A_0101	Adenylosuccinic acid	Succinyl AMP	C03794	HMDB00536	462.068	14.2646	0.000175901	0.000188366	0.000225908	0.000403832	0.000305979	0.000292059	0.000289727	0.000354211	0.000376923	0.000196725	2.60303e-05	0.000333956	6.09131e-05	0.000340287	4.5235e-05	1.69758	0.043737	*	1.72976	0.015214	*	1.01896	0.89263
C_0116	ADMA	ADMA	C03626	HMDB01539	203.15	8.4964	0.000136291	0.000171829	0.000131523	0.000252129	0.000207023	0.000213154	0.000208514	0.000174015	0.000207637	0.000146548	2.20237e-05	0.000224102	2.44648e-05	0.000196722	1.96697e-05	1.52921	0.015426	*	1.34237	0.042925	*	0.877822	0.20858
A_0098	ADP	ADP	C00008	HMDB01341	426.024	11.3414	0.000956222	0.000928887	0.00068948	0.00431969	0.00501884	0.00562661	0.0047038	0.00446298	0.00572104	0.000858196	0.000146751	0.00498838	0.000653992	0.00496261	0.000667769	5.81263	0.0061603	**	5.7826	0.0066075	**	0.994833	0.96419
A_0114	ADP-glucose GDP-fucose	ADP-Glc GDP-fucose	C00498 C00325	HMDB06557 HMDB01095	588.076	8.63562	0.000279626	0.000285228	0.000266516	0.000342699	0.000328938	0.000290066	0.000315697	0.000344455	0.000379628	0.000277123	9.60357e-06	0.000320568	2.72964e-05	0.000346593	3.2019e-05	1.15677	0.097338		1.25068	0.053993		1.08118	0.34575
A_0110	ADP-ribose	ADP-Rib	C00301	HMDB01178	558.066	8.83228	0.000327063	0.000283442	0.00029195	0.00107081	0.00123297	0.001688	0.00101729	0.00102898	0.000876992	0.000300818	2.31232e-05	0.00133059	0.000319968	0.000974422	8.45793e-05	4.42325	0.030153	*	3.23924	0.0031844	**	0.732321	0.18761
C_0010	Ala	Ala	C00041,C00133,C01401	HMDB00161,HMDB01310	90.0558	10.0236	0.068907	0.0801883	0.0760075	0.15924	0.145067	0.130518	0.133073	0.129957	0.140172	0.0750343	0.00570327	0.144942	0.0143612	0.134401	0.00523556	1.93168	0.006942	**	1.79119	0.00019412	***	0.927274	0.33248
A_0086	AMP	AMP	C00020	HMDB00045	346.056	9.65974	0.000376315	0.000451499	0.000284469	0.013756	0.0107143	0.0141738	0.0117065	0.0101509	0.0139512	0.000370761	8.36533e-05	0.0128814	0.0018883	0.0119362	0.00191053	34.743	0.0074177	**	32.1937	0.0088739	**	0.926624	0.57516
C_0038	Anserine_divalent	Anserine	C01262	HMDB00194	121.069	7.53984	5.29163e-05	4.54447e-05	0.000102507	2.4313e-05	3.69731e-05	2.96204e-05	4.5183e-05	5.28198e-05	4.94245e-05	6.69559e-05	3.10137e-05	3.03022e-05	6.35753e-06	4.91424e-05	3.82624e-06	0.452569	0.17282		0.733953	0.4249		1.62175	0.018053	*
N_0028	Arachidic acid	Arachidic acid	C06425	HMDB02212	311.297	15.4763	1.76662e-05	3.34776e-05	2.00568e-05	1.32736e-05	1.47553e-05	1.61833e-05	1.55251e-05	1.53221e-05	1.88322e-05	2.37335e-05	8.52283e-06	1.47374e-05	1.45498e-06	1.65598e-05	1.97057e-06	0.620953	0.20632		0.697738	0.28001		1.12366	0.27256
N_0023	Arachidonic acid	Arachidonic acid	C00219	HMDB01043	303.233	13.8093	0.0125699	0.0173136	0.0184007	0.00228054	0.00386979	0.00308938	0.00253316	0.0026198	0.00163398	0.0160948	0.0031006	0.0030799	0.000794663	0.00226231	0.000545874	0.191361	0.013956	*	0.140562	0.014179	*	0.734541	0.22458
C_0100	Arg	Arg	C00062,C00792	HMDB00517,HMDB03416	175.12	7.84752	0.0161624	0.020104	0.0186034	0.026158	0.0243316	0.0233405	0.0280656	0.0259754	0.0266857	0.0182899	0.00198942	0.0246101	0.0014292	0.0269089	0.00106286	1.34555	0.013794	*	1.47124	0.0066317	**	1.09341	0.094631
C_0159	Arg-Glu	Arg-Glu	No ID	No ID	304.162	8.31275	5.18252e-05	4.99799e-05	4.94398e-05	0.000113119	0.000103753	0.000179822	7.9727e-05	7.872e-05	8.72461e-05	5.0415e-05	1.25081e-06	0.000132231	4.14798e-05	8.18977e-05	4.65913e-06	2.62286	0.075904		1.62447	0.0046947	**	0.619352	0.16882
C_0157	Argininosuccinic acid	ArgSuccinate	C03406	HMDB00052	291.131	10.501	0.000238714	0.000377441	0.000280749	0.000393823	0.000358916	0.000296953	0.000405182	0.000364982	0.000361981	0.000298968	7.11352e-05	0.000349898	4.90605e-05	0.000377382	2.41226e-05	1.17035	0.37176		1.26228	0.18838		1.07855	0.44969
A_0040	Ascorbic acid	Ascorbic acid	C00072	HMDB00044	175.025	8.81992	0.0131822	0.0158121	0.0167491	0.0157065	0.0138006	0.0115718	0.013633	0.0158796	0.0150461	0.0152478	0.0018492	0.013693	0.00206948	0.0148529	0.00113568	0.898032	0.38747		0.974104	0.77142		1.08471	0.45535
C_0055	Asn	Asn	C00152,C01905,C16438	HMDB00168	133.061	11.7088	0.00589994	0.00663136	0.00669562	0.02607	0.0237934	0.0214775	0.0230076	0.020597	0.021797	0.00640897	0.000442006	0.0237803	0.00229626	0.0218005	0.0012053	3.71047	0.0045267	**	3.40156	0.00068321	***	0.916748	0.2772
C_0059	Asp	Asp	C00049,C00402,C16433	HMDB00191,HMDB06483	134.046	12.9635	0.0472876	0.0573419	0.0559438	0.0788931	0.0766852	0.0709029	0.0969015	0.0974355	0.112897	0.0535244	0.00544631	0.0754937	0.00412619	0.102411	0.00908475	1.41045	0.0062616	**	1.91336	0.0029569	**	1.35655	0.021685	*
A_0108	ATP	ATP	C00002	HMDB00538	505.99	12.2192	0.00410451	0.00310425	0.0029413	0.00296183	0.00552748	0.00453966	0.00383888	0.00398472	0.00477457	0.00338335	0.000629836	0.00434299	0.00129409	0.00419939	0.000503429	1.28363	0.33444		1.24119	0.15795		0.966935	0.87091
A_0045	Azelaic acid	Azelaic acid	C08261	HMDB00784	187.098	12.5475	N.D.	N.D.	N.D.	0.000121483	0.000127381	0.000119134	N.D.	N.D.	N.D.	N.A.	N.A.	0.000122666	4.24858e-06	N.A.	N.A.	1<	N.A.		N.A.	N.A.		<1	N.A.
N_0035	Behenic acid	Behenic acid	C08281	HMDB00944	339.327	15.9566	N.D.	1.05332e-05	N.D.	N.D.	N.D.	N.D.	N.D.	N.D.	N.D.	1.05332e-05	N.A.	N.A.	N.A.	N.A.	N.A.	<1	N.A.		<1	N.A.		N.A.	N.A.
C_0032	Betaine	Betaine	C00719	HMDB00043	118.087	12.6635	0.0148552	0.0172421	0.0170398	0.032121	0.0308078	0.026227	0.0389938	0.0397141	0.0457626	0.016379	0.00132351	0.0297186	0.00309429	0.0414901	0.00371755	1.81443	0.0087195	**	2.53313	0.003503	**	1.3961	0.014484	*
C_0037	Betaine aldehyde_+H2O	BTL	C00576	HMDB01252	120.102	8.25814	5.73714e-05	4.61851e-05	4.2488e-05	4.71262e-05	4.40952e-05	3.8019e-05	4.2857e-05	4.05871e-05	N.D.	4.86815e-05	7.74938e-06	4.30801e-05	4.63763e-06	4.17221e-05	1.60512e-06	0.884938	0.3555		0.857041	0.2573		0.968476	0.67663
P_0032	Brassinolide	Brassinolide	C08814	No ID	481.358	9.6494	9.23572e-05	N.D.	N.D.	N.D.	N.D.	N.D.	3.15594e-05	4.81399e-05	3.80891e-05	9.23572e-05	N.A.	N.A.	N.A.	3.92628e-05	8.35232e-06	<1	N.A.		0.425119	N.A.		1<	N.A.
C_0132	Butyrylcarnitine	Butyrylcarnitine	C02862	HMDB02013	232.155	10.7292	0.00560167	0.00778307	0.0073471	0.00939283	0.00863201	0.00782109	0.00892017	0.0075023	0.00859667	0.00691061	0.00115435	0.00861531	0.000786003	0.00833971	0.000743037	1.24668	0.11126		1.2068	0.15789		0.968011	0.68185
C_0014	Cadaverine	Cadaverine	C01672	HMDB02322	103.123	5.4563	8.81937e-06	3.22556e-05	1.85237e-05	1.57877e-05	2.30368e-05	4.22934e-05	2.16224e-05	3.06196e-05	1.89333e-05	1.98662e-05	1.17756e-05	2.70393e-05	1.36987e-05	2.37251e-05	6.12035e-06	1.36107	0.5302		1.19424	0.6491		0.877431	0.72949
P_0022	Campesterol	Campesterol	C01789	HMDB02869	383.367	15.9589	1.11173e-05	1.61238e-05	N.D.	N.D.	N.D.	N.D.	N.D.	N.D.	8.4503e-06	1.36205e-05	3.54008e-06	N.A.	N.A.	8.4503e-06	N.A.	<1	N.A.		0.620409	N.A.		1<	N.A.
C_0121	Carboxymethyllysine	Carboxymethyllysine	No ID	No ID	205.12	10.2542	9.8877e-05	0.000115555	0.00011287	0.000103685	0.0001289	0.000109633	0.00012715	0.000146151	0.000155919	0.000109101	8.95518e-06	0.000114073	1.31808e-05	0.000143073	1.46294e-05	1.04557	0.62123		1.31139	0.035609	*	1.25423	0.063907
C_0087	Carnitine	Carnitine	C00318,C00487,C15025	HMDB00062	162.113	9.45532	0.0303095	0.0399799	0.0356893	0.0192744	0.0190321	0.0189844	0.0261454	0.0247143	0.0274913	0.0353262	0.0048454	0.019097	0.000155489	0.026117	0.00138867	0.540589	0.028344	*	0.739309	0.071451		1.3676	0.011999	*
C_0128	Carnosine	Carnosine	C00386	HMDB00033	227.115	7.46164	0.00103637	0.0010941	0.00117481	0.000422004	0.00064371	0.000559862	0.000827852	0.000903147	0.000908169	0.00110176	6.95385e-05	0.000541859	0.000111944	0.000879723	4.49917e-05	0.491813	0.0035529	**	0.798471	0.013975	*	1.62353	0.022525	*
A_0106	CDP-choline	CDP-choline	C00307	HMDB01413	487.101	7.09789	0.000351576	0.000247956	0.000357136	0.000737322	0.000600478	0.000563597	0.000658581	0.000639531	0.000813755	0.000318889	6.14927e-05	0.000633799	9.15303e-05	0.000703956	9.5565e-05	1.98752	0.010914	*	2.20752	0.0068099	**	1.11069	0.41052
N_0043	Chenodeoxycholic acid	Chenodeoxycholic acid	C02528	HMDB00518	391.286	11.5334	0.00291401	0.00568337	0.00459287	0.000322675	0.000339233	0.00034694	0.00408184	0.00344225	0.00289232	0.00439675	0.00139506	0.000336283	1.23988e-05	0.00347214	0.000595323	0.0764843	0.037158	*	0.789706	0.37609		10.3251	0.011774	*
P_0019	Cholesterol	Cholesterol	C00187	HMDB00067	369.35	15.7961	0.0331675	0.0382816	0.0380154	0.0271142	0.0241414	0.025424	0.0261804	0.0281212	0.0261874	0.0364882	0.00287881	0.0255599	0.00149106	0.0268297	0.00111848	0.700497	0.010003	*	0.735297	0.017852	*	1.04968	0.30812
N_0051	Cholesterol sulfate	Cholesterol sulfate	C18043	HMDB00653	465.304	16.658	7.18711e-05	7.53245e-05	6.92497e-05	7.39113e-05	6.91383e-05	7.82773e-05	0.000114636	0.000124801	9.95495e-05	7.21484e-05	3.04689e-06	7.37757e-05	4.571e-06	0.000112995	1.27053e-05	1.02255	0.6387		1.56615	0.025471	*	1.53161	0.022927	*
N_0045	Cholic acid	Cholic acid	C00695	HMDB00619	407.281	10.6543	0.000215282	0.000540928	0.000359455	N.D.	N.D.	4.30207e-05	0.000694544	0.000854651	0.000651748	0.000371889	0.000163179	4.30207e-05	N.A.	0.000733648	0.000106955	0.115682	N.A.		1.97276	0.040148	*	17.0533	N.A.
C_0020	Choline	Choline	C00114	HMDB00097	104.107	7.55096	0.092899	0.14298	0.114942	0.0408491	0.0383604	0.0367801	0.0424123	0.0355887	0.0361562	0.11694	0.0251	0.0386632	0.0020513	0.0380524	0.00378646	0.330624	0.031881	*	0.325401	0.029778	*	0.984202	0.8214
N_0026	cis-11,14-Eicosadienoic acid	cis-11,14-Eicosadienoic acid	C16525	HMDB05060	307.265	14.5083	8.28832e-05	0.000122234	0.000121889	5.56602e-05	8.32985e-05	7.26709e-05	6.58459e-05	6.96336e-05	5.66427e-05	0.000109002	2.26201e-05	7.05432e-05	1.39415e-05	6.40408e-05	6.68091e-06	0.647174	0.078894		0.587519	0.064871		0.907823	0.52115
N_0027	cis-11-Eicosenoic acid	cis-11-Eicosenoic acid	C16526	HMDB02231	309.28	14.9526	4.50216e-05	8.73071e-05	6.51022e-05	2.90552e-05	3.75972e-05	3.93024e-05	3.33861e-05	3.52255e-05	3.50158e-05	6.58103e-05	2.11517e-05	3.53183e-05	5.49059e-06	3.45425e-05	1.00693e-06	0.536668	0.122		0.52488	0.12432		0.978034	0.83094
N_0029	cis-4,7,10,13,16,19-Docosahexaenoic acid	DHA	C06429	HMDB02183	327.234	13.7109	0.000466403	0.000966767	0.000837806	0.000155308	0.000227281	0.000191773	9.04324e-05	0.000106418	8.40417e-05	0.000756992	0.000259787	0.000191454	3.59875e-05	9.36307e-05	1.15259e-05	0.252914	0.061125		0.123688	0.047256	*	0.48905	0.032528	*
N_0022	cis-5,8,11,14,17-Eicosapentaenoic acid Abietic acid	EPA Abietic acid	C06428 C06087	HMDB01999 No ID	301.219	13.3949	0.000120336	0.000183678	0.000190891	3.30488e-05	5.40154e-05	3.82043e-05	4.18837e-05	4.23733e-05	2.77643e-05	0.000164968	3.88203e-05	4.17562e-05	1.09253e-05	3.73404e-05	8.29679e-06	0.253116	0.024554	*	0.226349	0.025231	*	0.894249	0.60891
N_0025	cis-8,11,14-Eicosatrienoic acid	cis-8,11,14-Eicosatrienoic acid	C03242	HMDB02925	305.25	14.1227	0.000166934	0.000273985	0.000235358	7.86381e-05	0.000129595	0.000113707	0.000123879	0.000126093	9.35217e-05	0.000225426	5.42125e-05	0.000107313	2.60732e-05	0.000114498	1.81997e-05	0.476048	0.045176	*	0.507919	0.059024		1.06695	0.71772
A_0038	cis-Aconitic acid	cis-Aconitic acid	C00417	HMDB00072	173.009	28.7665	N.D.	N.D.	N.D.	0.00078278	0.000897405	0.00100786	N.D.	0.000517677	0.000465954	N.A.	N.A.	0.000896015	0.000112547	0.000491816	3.65741e-05	1<	N.A.		1<	N.A.		0.548892	0.015786	*
A_0049	Citric acid	Citric acid	C00158	HMDB00094	191.02	27.1619	0.00548767	0.00457726	0.00504158	0.015654	0.0192204	0.0246795	0.0102443	0.0117507	0.0103296	0.0050355	0.000455235	0.0198513	0.00454572	0.0107749	0.000846149	3.94227	0.028937	*	2.13978	0.0017453	**	0.542779	0.069806
C_0101	Citrulline	Citrulline	C00327	HMDB00904	176.104	12.397	0.0113269	0.0130196	0.0121887	0.0266929	0.0244337	0.0235806	0.0354766	0.0320787	0.0344304	0.0121784	0.00084641	0.0249024	0.00160823	0.0339952	0.00174023	2.04481	0.0011522	**	2.79145	0.00036418	***	1.36514	0.0027191	**
A_0079	CMP	CMP	C00055	HMDB00095	322.046	9.94968	N.D.	N.D.	N.D.	0.00018771	0.000174183	0.000201811	0.000168804	0.00018059	0.000200111	N.A.	N.A.	0.000187901	1.38153e-05	0.000183168	1.58115e-05	1<	N.A.		1<	N.A.		0.97481	0.71645
A_0117	CMP-N-acetylneuraminate	CMP-NeuNAc	C00128	HMDB01176	613.141	8.4909	0.000118251	0.000173413	0.000172904	0.000177718	0.000181247	0.000166549	0.000145066	0.00016048	0.000160588	0.000154856	3.17019e-05	0.000175171	7.6727e-06	0.000155378	8.9303e-06	1.13119	0.38328		1.00337	0.98029		0.887006	0.044804	*
A_0090	CoA_divalent	CoA	C00010	HMDB01423	382.552	11.0509	0.000313218	0.000354638	0.000323154	0.000657182	0.00049716	0.000431514	0.000570324	0.000504536	0.000547912	0.000330336	2.16239e-05	0.000528619	0.000116077	0.000540924	3.34458e-05	1.60024	0.093091		1.63749	0.0015897	**	1.02328	0.87413
C_0056	Creatine	Creatine	C00300	HMDB00064	133.08	9.79653	0.0114379	0.0147007	0.0125815	0.010587	0.0109289	0.0100735	0.0130315	0.0123418	0.0139455	0.0129067	0.00165553	0.0105298	0.000430546	0.0131063	0.000804497	0.815843	0.12286		1.01546	0.86343		1.24468	0.015627	*
C_0028	Creatinine	Creatinine	C00791	HMDB00562	114.067	8.06963	0.00425421	0.00506944	0.00497382	0.00428576	0.00468147	0.00481754	0.00509103	0.00495306	0.00536402	0.00476582	0.000445641	0.00459492	0.000276256	0.00513603	0.000209144	0.964141	0.6081		1.07768	0.28828		1.11776	0.058091
C_0039	Cys	Cys	C00097,C00736,C00793	HMDB00574,HMDB03417	122.028	12.6895	0.00842064	0.0138422	0.0142287	0.00201672	0.00211657	0.00187163	0.00130165	0.00108973	0.0011306	0.0121638	0.00324745	0.00200164	0.000123162	0.00117399	0.000112424	0.164557	0.032237	*	0.0965152	0.027771	*	0.586517	0.0010438	**
C_0103	Cys-Gly	Cys-Gly	C01419	HMDB00078	179.049	10.2592	0.000378506	0.000298584	0.000448283	0.000237249	0.000293719	0.000275319	7.93824e-05	0.000115683	9.8714e-05	0.000375124	7.49069e-05	0.000268762	2.88002e-05	9.79263e-05	1.81629e-05	0.716462	0.11974		0.26105	0.018809	*	0.36436	0.0020087	**
C_0127	Cystathionine	Cystathionine	C00542,C02291	HMDB00099	223.076	11.0566	N.D.	N.D.	0.000180876	0.00077395	0.000563433	0.000528855	0.0014316	0.00161578	0.0017648	0.000180876	N.A.	0.000622079	0.000132656	0.00160406	0.00016691	3.43925	N.A.		8.86827	N.A.		2.57854	0.0016436	**
C_0172	Cysteine glutathione disulfide	Cysteine glutathione disulfide	C05526	HMDB00656	427.096	13.0899	0.000458517	0.000894502	0.000644358	0.000149943	0.000110568	0.000142478	0.000181464	0.000121006	0.000147419	0.000665792	0.000218781	0.00013433	2.09142e-05	0.000149963	3.03092e-05	0.201759	0.050925		0.22524	0.052588		1.11638	0.50771
C_0136	Cystine	Cystine	C00491,C01420	HMDB00192	241.032	12.3147	5.59621e-05	0.000192654	0.000107343	N.D.	N.D.	N.D.	N.D.	N.D.	N.D.	0.000118653	6.90443e-05	N.A.	N.A.	N.A.	N.A.	<1	N.A.		<1	N.A.		N.A.	N.A.
C_0139	Cytidine	Cytidine	C00475	HMDB00089	244.097	10.816	0.00494676	0.00527834	0.00519861	0.000872821	0.00102922	0.00105625	0.000645828	0.00066257	0.000522397	0.00514124	0.000173074	0.000986097	9.90265e-05	0.000610265	7.65545e-05	0.191802	2.8766e-05	***	0.1187	6.2158e-05	***	0.618869	0.0076951	**
C_0024	Cytosine	Cytosine	C00380	HMDB00630	112.051	8.01752	3.49593e-05	5.60423e-05	4.83603e-05	4.84286e-05	5.15689e-05	5.78159e-05	2.86862e-05	3.08462e-05	2.77479e-05	4.6454e-05	1.067e-05	5.26045e-05	4.77857e-06	2.90934e-05	1.58877e-06	1.1324	0.43437		0.626285	0.10315		0.553059	0.0081146	**
N_0008	Daidzein	Daidzein	C10208	HMDB03312	253.051	8.12846	2.43786e-05	5.79938e-05	3.78439e-05	0.000370772	0.000312155	0.000296907	0.000158473	0.000196354	0.000143552	4.00721e-05	1.6918e-05	0.000326611	3.8997e-05	0.000166127	2.72203e-05	8.1506	0.0020863	**	4.14569	0.0045334	**	0.508637	0.0060187	**
C_0084	Daminozide Ala-Ala	Daminozide Ala-Ala	C10996 C00993	No ID HMDB03459	161.092	10.3386	0.000234532	0.000247539	0.000201041	0.000286191	0.000218981	0.000209517	0.00027519	0.000257039	0.00028292	0.000227704	2.39895e-05	0.00023823	4.18042e-05	0.000271716	1.32857e-05	1.04623	0.72904		1.19329	0.065961		1.14056	0.29798
A_0037	Decanoic acid	Decanoic acid	C01571	HMDB00511	171.139	8.26732	N.D.	0.000120965	0.000102802	0.000145191	0.000147912	0.000184678	0.000198021	0.000217624	0.000121481	0.000111884	1.28432e-05	0.00015926	2.20544e-05	0.000179042	5.08036e-05	1.42345	0.05635		1.60025	0.14064		1.12421	0.58395
C_0022	Diethanolamine	Diethanolamine	C06772	HMDB04437	106.087	8.47408	0.000177615	0.000171968	0.000720267	0.000261917	0.00034898	9.09232e-05	0.000106346	8.44589e-05	0.00033945	0.000356616	0.000314943	0.00023394	0.000131284	0.000176752	0.000141326	0.656	0.58248		0.495635	0.4382		0.755542	0.63479
A_0035	Dihydroxyacetone phosphate	DHAP	C00111	HMDB01473	168.991	13.1091	0.000346355	0.000283889	0.000336191	0.000909553	0.000693419	0.000929169	0.000871615	0.000992348	0.00071266	0.000322145	3.35185e-05	0.000844047	0.000130816	0.000858874	0.000140279	2.62008	0.015594	*	2.66611	0.01762	*	1.01757	0.89998
P_0027	Diosgenin	Diosgenin	C08898	No ID	415.323	13.5678	N.D.	1.51236e-05	1.54159e-05	1.67782e-05	5.08504e-05	3.811e-05	1.06226e-05	9.75053e-06	9.40315e-06	1.52698e-05	2.06706e-07	3.52462e-05	1.72157e-05	9.92542e-06	6.28246e-07	2.30823	0.18215		0.650005	0.0018209	**	0.281603	0.1255
A_0111	dTDP-glucose	TDP-Glc	C00842	HMDB01328	563.07	8.79761	N.D.	N.D.	N.D.	9.34633e-05	8.27864e-05	N.D.	N.D.	7.26739e-05	N.D.	N.A.	N.A.	8.81249e-05	7.54971e-06	7.26739e-05	N.A.	1<	N.A.		1<	N.A.		0.82467	N.A.
A_0078	dTMP	dTMP	C00364	HMDB01227	321.05	9.92325	N.D.	N.D.	N.D.	6.91668e-05	N.D.	7.61026e-05	N.D.	N.D.	N.D.	N.A.	N.A.	7.26347e-05	4.90433e-06	N.A.	N.A.	1<	N.A.		N.A.	N.A.		<1	N.A.
C_0147	Dyphylline	Dyphylline	C07819	No ID	255.107	26.0839	0.000366504	0.000380356	0.000411495	0.00188268	0.00205533	0.00232865	0.00115714	0.00109343	0.000993481	0.000386118	2.3042e-05	0.00208888	0.000224871	0.00108135	8.24957e-05	5.40996	0.0053726	**	2.80057	0.0027414	**	0.51767	0.0092688	**
C_0069	Ectoine	Ectoine	C06231	No ID	143.082	10.537	0.000205164	0.000340372	0.000254453	8.15432e-05	7.80788e-05	6.52773e-05	N.D.	4.06626e-05	N.D.	0.000266663	6.84261e-05	7.49664e-05	8.568e-06	4.06626e-05	N.A.	0.281128	0.038127	*	0.152487	N.A.		0.54241	N.A.
C_0131	Ergothioneine	Ergothioneine	C05570	HMDB03045	230.098	20.2221	N.D.	0.000567874	6.14003e-05	N.D.	N.D.	N.D.	N.D.	N.D.	N.D.	0.000314637	0.000358131	N.A.	N.A.	N.A.	N.A.	<1	N.A.		<1	N.A.		N.A.	N.A.
N_0034	Erucic acid	Erucic acid	C08316	HMDB02068	337.312	15.4775	9.98101e-06	1.72083e-05	1.59505e-05	8.93263e-06	1.16397e-05	9.45955e-06	1.07931e-05	8.91569e-06	1.16172e-05	1.438e-05	3.86115e-06	1.00106e-05	1.43523e-06	1.0442e-05	1.38454e-06	0.696152	0.17981		0.726149	0.21252		1.04309	0.72697
P_0003	Estrone	Estrone	C00468	HMDB00145	271.17	9.67996	2.92604e-05	2.15791e-05	2.20848e-05	5.24004e-05	2.49955e-05	2.95919e-05	1.805e-05	3.41268e-05	2.1389e-05	2.43081e-05	4.29624e-06	3.56626e-05	1.46764e-05	2.45219e-05	8.48397e-06	1.46711	0.31093		1.0088	0.97141		0.687609	0.33294
C_0002	Ethanolamine	Ethanolamine	C00189	HMDB00149	62.0601	6.97896	0.0166576	0.0287566	0.0225283	0.00407069	0.00333127	0.00298551	0.00618864	0.00433946	0.00467671	0.0226475	0.00605036	0.00346249	0.000554363	0.00506827	0.000984817	0.152886	0.030695	*	0.223789	0.034394	*	1.46376	0.086686
A_0022	Ethanolamine phosphate	EAP	C00346	HMDB00224	140.012	8.36717	0.0224132	0.0239339	0.0254939	0.0216071	0.0207167	0.0183855	0.0241005	0.0234639	0.025523	0.023947	0.00154036	0.0202364	0.0016636	0.0243625	0.00105426	0.845051	0.047443	*	1.01735	0.72189		1.20389	0.029493	*
P_0015	Ethyl arachidonate	Ethyl arachidonate	No ID	No ID	350.302	14.7101	N.D.	1.66996e-05	N.D.	N.D.	1.97134e-05	N.D.	N.D.	0.00016448	N.D.	1.66996e-05	N.A.	1.97134e-05	N.A.	0.00016448	N.A.	1.18047	N.A.		9.84935	N.A.		8.34358	N.A.
N_0001	FA(12:0)	FA(12:0)	No ID	No ID	199.171	12.6749	1.30356e-05	1.15538e-05	8.76972e-06	1.74215e-05	1.73108e-05	1.50467e-05	1.36927e-05	1.58353e-05	8.96859e-06	1.11197e-05	2.16583e-06	1.6593e-05	1.34032e-06	1.28322e-05	3.51332e-06	1.49221	0.028129	*	1.154	0.51953		0.773351	0.19673
N_0002	FA(14:3)	FA(14:3)	No ID	No ID	221.155	12.0415	0.0103781	0.00599208	0.00739002	0.00799165	0.00794676	0.00747811	0.0082812	0.0071961	0.00678887	0.00792006	0.00224052	0.0078055	0.000284418	0.00742206	0.000771399	0.985537	0.93778		0.937122	0.74474		0.950875	0.48806
N_0007	FA(16:2)	FA(16:2)	No ID	No ID	251.201	13.2083	1.07787e-05	2.33935e-05	2.03664e-05	N.D.	N.D.	N.D.	N.D.	N.D.	N.D.	1.81795e-05	6.58558e-06	N.A.	N.A.	N.A.	N.A.	<1	N.A.		<1	N.A.		N.A.	N.A.
N_0013	FA(17:0)-1 Heptadecanoic acid-1	No Label No Label	No ID No ID	No ID No ID	269.249	14.5942	3.7278e-05	6.08108e-05	5.16484e-05	1.73637e-05	1.76959e-05	2.01714e-05	2.41637e-05	2.76025e-05	2.71797e-05	4.99124e-05	1.18621e-05	1.84103e-05	1.53415e-06	2.63153e-05	1.87533e-06	0.368852	0.042146	*	0.52723	0.071494		1.42938	0.005419	**
N_0014	FA(17:0)-2 Heptadecanoic acid-2	No Label No Label	No ID No ID	No ID No ID	269.25	14.492	1.7102e-05	2.79252e-05	2.35854e-05	N.D.	N.D.	N.D.	N.D.	N.D.	N.D.	2.28708e-05	5.44688e-06	N.A.	N.A.	N.A.	N.A.	<1	N.A.		<1	N.A.		N.A.	N.A.
N_0011	FA(17:1)	FA(17:1)	No ID	No ID	267.234	14.021	1.75105e-05	2.93133e-05	2.77948e-05	N.D.	8.90922e-06	N.D.	N.D.	1.01703e-05	9.6079e-06	2.48729e-05	6.42102e-06	8.90922e-06	N.A.	9.88912e-06	3.97703e-07	0.35819	N.A.		0.397586	0.055343		1.10999	N.A.
N_0019	FA(19:1)-1	No Label	No ID	No ID	295.263	14.766	N.D.	1.24724e-05	1.08744e-05	N.D.	N.D.	N.D.	N.D.	N.D.	N.D.	1.16734e-05	1.12997e-06	N.A.	N.A.	N.A.	N.A.	<1	N.A.		<1	N.A.		N.A.	N.A.
N_0020	FA(19:1)-2	No Label	No ID	No ID	295.264	14.6612	N.D.	1.29624e-05	1.20506e-05	N.D.	N.D.	N.D.	N.D.	N.D.	N.D.	1.25065e-05	6.44695e-07	N.A.	N.A.	N.A.	N.A.	<1	N.A.		<1	N.A.		N.A.	N.A.
N_0024	FA(20:3)	FA(20:3)	No ID	No ID	305.249	14.2566	7.4128e-05	0.000154242	0.000105071	2.43284e-05	3.99427e-05	3.38116e-05	4.67365e-05	4.97872e-05	3.71164e-05	0.000111147	4.0401e-05	3.26942e-05	7.86688e-06	4.45467e-05	6.61312e-06	0.294153	0.073157		0.400791	0.10022		1.36252	0.11853
N_0033	FA(22:2)	FA(22:2)	No ID	No ID	335.295	15.0844	N.D.	1.00433e-05	1.0503e-05	N.D.	6.65129e-06	N.D.	N.D.	N.D.	N.D.	1.02731e-05	3.25077e-07	6.65129e-06	N.A.	N.A.	N.A.	0.647444	N.A.		<1	N.A.		<1	N.A.
N_0032	FA(22:3)	FA(22:3)	No ID	No ID	333.28	14.6733	N.D.	2.52511e-05	2.11711e-05	N.D.	1.99538e-05	N.D.	N.D.	N.D.	N.D.	2.32111e-05	2.88498e-06	1.99538e-05	N.A.	N.A.	N.A.	0.859668	N.A.		<1	N.A.		<1	N.A.
N_0031	FA(22:4)	FA(22:4)	No ID	No ID	331.265	14.3241	0.000233026	0.000471911	0.000338057	0.000113732	0.000206487	0.000189673	0.000129356	0.000134211	0.00011829	0.000347665	0.000119732	0.000169964	4.94187e-05	0.000127286	8.15953e-06	0.488873	0.10893		0.366116	0.085227		0.748898	0.27183
N_0030	FA(22:5)	FA(22:5)	No ID	No ID	329.249	13.9297	0.000147419	0.000267269	0.000209441	4.58401e-05	7.75049e-05	6.53499e-05	7.99213e-05	7.33215e-05	6.41318e-05	0.000208043	5.99373e-05	6.28983e-05	1.59742e-05	7.24582e-05	7.93007e-06	0.302333	0.044517	*	0.348284	0.057085		1.15199	0.42315
N_0039	FA(24:2)	FA(24:2)	No ID	No ID	363.327	15.571	N.D.	9.71667e-06	8.79036e-06	N.D.	N.D.	N.D.	N.D.	N.D.	N.D.	9.25351e-06	6.55006e-07	N.A.	N.A.	N.A.	N.A.	<1	N.A.		<1	N.A.		N.A.	N.A.
N_0038	FA(24:4)	FA(24:4)	No ID	No ID	359.295	14.8356	1.80359e-05	3.37021e-05	2.71345e-05	N.D.	1.72758e-05	1.67035e-05	1.01286e-05	9.06777e-06	N.D.	2.62908e-05	7.86713e-06	1.69897e-05	4.04679e-07	9.59818e-06	7.50113e-07	0.64622	0.17668		0.365077	0.064864		0.564942	0.016207	*
N_0037	FA(24:5)	FA(24:5)	No ID	No ID	357.28	14.5419	N.D.	N.D.	N.D.	N.D.	1.11321e-05	1.08467e-05	N.D.	N.D.	N.D.	N.A.	N.A.	1.09894e-05	2.01846e-07	N.A.	N.A.	1<	N.A.		N.A.	N.A.		<1	N.A.
N_0044	FA(26:2)	FA(26:2)	No ID	No ID	391.354	16.0006	N.D.	7.32833e-06	N.D.	N.D.	N.D.	N.D.	N.D.	N.D.	N.D.	7.32833e-06	N.A.	N.A.	N.A.	N.A.	N.A.	<1	N.A.		<1	N.A.		N.A.	N.A.
A_0092	FAD_divalent	FAD	C00016	HMDB01248	391.572	8.20266	9.51002e-05	0.000150648	0.000131869	0.000102281	9.537e-05	0.000103595	0.000122546	0.000107717	0.000109832	0.000125873	2.82554e-05	0.000100415	4.4185e-06	0.000113365	8.02085e-06	0.797754	0.25741		0.900631	0.52817		1.12896	0.088679
P_0002	Flavanone	Flavanone	C00766	No ID	225.091	10.4111	N.D.	N.D.	N.D.	1.12506e-05	N.D.	N.D.	N.D.	N.D.	1.24372e-05	N.A.	N.A.	1.12506e-05	N.A.	1.24372e-05	N.A.	1<	N.A.		1<	N.A.		1.10547	N.A.
A_0084	Fructose 1,6-diphosphate	F1,6P	C00354	HMDB01058	338.989	15.1171	N.D.	N.D.	N.D.	0.000589191	0.000718365	0.000626551	0.000481458	0.000826094	0.000692274	N.A.	N.A.	0.000644703	6.64725e-05	0.000666609	0.000173745	1<	N.A.		1<	N.A.		1.03398	0.85342
A_0068	Fructose 6-phosphate	F6P	C05345,C00085	HMDB00124	259.024	10.3251	0.000230147	0.000260454	0.00025241	0.000177326	0.000190519	0.000163561	0.000282829	0.000252666	0.000225488	0.000247671	1.56998e-05	0.000177135	1.34802e-05	0.000253661	2.86831e-05	0.715205	0.0044213	**	1.02419	0.77118		1.43202	0.02767	*
A_0008	Fumaric acid	Fumaric acid	C00122	HMDB00134	115.004	26.1868	0.00155565	0.00206444	0.00195837	0.00186319	0.00169767	0.00139415	0.00197676	0.00185129	0.00202981	0.00185949	0.000268423	0.00165167	0.00023788	0.00195262	9.16735e-05	0.888241	0.37313		1.05009	0.61724		1.18221	0.14809
C_0019	GABA	GABA	C00334	HMDB00112	104.071	8.51996	0.00322612	0.00388339	0.00355539	0.00402206	0.00316259	0.00290212	0.00286117	0.00255219	0.00263524	0.00355497	0.000328637	0.00336226	0.000586063	0.00268287	0.000159902	0.945791	0.65202		0.754681	0.027494	*	0.797936	0.17566
C_0105	Galactosamine Glucosamine	Galactosamine Glucosamine	C02262 C00329	No ID HMDB01514	180.088	10.3706	4.08237e-05	4.65554e-05	6.7359e-05	0.000136011	0.000200341	0.000240075	6.04737e-05	7.10934e-05	5.10435e-05	5.15794e-05	1.39628e-05	0.000192142	5.25143e-05	6.08702e-05	1.00309e-05	3.72517	0.036156	*	1.18013	0.40726		0.316798	0.045084	*
A_0099	GDP	GDP	C00035	HMDB01201	442.017	11.1436	0.000210401	0.000185911	0.000208596	0.000434987	0.000530716	0.000475741	0.000414504	0.000422703	0.000555608	0.000201636	1.36479e-05	0.000480481	4.80405e-05	0.000464272	7.92057e-05	2.38291	0.0063289	**	2.30252	0.026142	*	0.966265	0.77997
A_0115	GDP-glucose GDP-mannose GDP-galactose	GDP-glucose GDP-Man GDP-galactose	C00394 C00096 C02280	HMDB03351 HMDB01163 No ID	604.07	8.61706	0.000150708	0.000121858	0.000159653	0.000148718	0.00017926	0.000171131	0.000216281	0.000193133	0.000199694	0.000144073	1.97519e-05	0.00016637	1.58178e-05	0.000203036	1.193e-05	1.15476	0.205		1.40926	0.017642	*	1.22039	0.036294	*
N_0012	Genistein Baicalein	Genistein Baicalein	C06563 C10023	HMDB03217 No ID	269.047	8.77578	3.02154e-05	7.52429e-05	5.05754e-05	0.000822247	0.000754623	0.000663382	0.000375604	0.000485287	0.000306411	5.20112e-05	2.25481e-05	0.000746751	7.97242e-05	0.000389101	9.01984e-05	14.3575	0.0025065	**	7.48109	0.018176	*	0.521059	0.0070426	**
C_0074	Gln	Gln	C00064,C00303,C00819	HMDB00641,HMDB03423	147.077	12.0449	0.0211142	0.0198412	0.0217226	0.0571656	0.0638144	0.0578264	0.0641302	0.0668057	0.0652476	0.0208927	0.000960089	0.0596021	0.00366285	0.0653945	0.00134382	2.85277	0.0017467	**	3.13002	3.6435e-06	***	1.09718	0.097861
C_0152	Glu-Glu	Glu-Glu	C01425	No ID	277.104	12.1863	4.58244e-05	6.44648e-05	5.16851e-05	5.39543e-05	4.62494e-05	5.42915e-05	8.10623e-05	7.22638e-05	7.24503e-05	5.39914e-05	9.53184e-06	5.14984e-05	4.54892e-06	7.52588e-05	5.02683e-06	0.953825	0.71127		1.3939	0.04121	*	1.46138	0.0038405	**
C_0078	Glu	Glu	C00025,C00217,C00302	HMDB00148,HMDB03339	149.064	12.2184	0.0131495	0.0141643	0.0137365	0.0199037	0.0208542	0.0190385	0.0192407	0.0195897	0.0207744	0.0136834	0.000509498	0.0199321	0.000908223	0.0198683	0.000803884	1.45666	0.0015415	**	1.452	0.00084731	***	0.996797	0.93179
A_0052	Gluconic acid	Gluconic acid	C00257	HMDB00625	195.052	8.46641	0.000383351	N.D.	0.000588174	0.000323889	N.D.	0.000696279	N.D.	N.D.	N.D.	0.000485763	0.000144831	0.000510084	0.00026332	N.A.	N.A.	1.05007	0.92189		<1	N.A.		<1	N.A.
C_0104	Gluconolactone	1,5-Gluconolactone	C00198	HMDB00150	179.056	27.0389	0.000531117	0.00073165	0.000637018	0.000917066	0.000851744	0.000763793	0.000729517	0.000594497	0.00063883	0.000633262	0.000100319	0.000844201	7.69143e-05	0.000654281	6.88237e-05	1.3331	0.048185	*	1.03319	0.78147		0.775031	0.033882	*
A_0069	Glucose 1-phosphate	G1P	C00103	HMDB01586	259.024	10.4932	0.000464606	0.000421369	0.00044284	0.00100889	0.00119786	0.00133458	0.00171543	0.00157115	0.00132651	0.000442939	2.16187e-05	0.00118045	0.000163542	0.0015377	0.000196607	2.66504	0.014745	*	3.47159	0.0099011	**	1.30264	0.074911
A_0067	Glucose 6-phosphate	G6P	C00668,C01172,C00092	HMDB01401	259.024	10.2101	0.000464606	0.000626028	0.000568297	0.000584293	0.00058083	0.000548855	0.000924164	0.000926842	0.000868047	0.000552977	8.1794e-05	0.000571326	1.95372e-05	0.000906351	3.31991e-05	1.03318	0.73851		1.63904	0.0091705	**	1.5864	0.00041543	***
A_0051	Glucuronic acid Galacturonic acid	Glucuronic acid Galacturonic acid	C00191 C00333	HMDB00127 HMDB02545	193.035	8.41788	0.000305955	0.000760161	0.000501187	0.000314092	0.000280591	0.000264168	0.000137357	0.000152317	0.000125433	0.000522434	0.000227847	0.000286283	2.54442e-05	0.000138369	1.34703e-05	0.54798	0.21327		0.264854	0.099512		0.483328	0.0028427	**
A_0017	Glutaric acid	Glutaric acid	C00489	HMDB00661	131.035	17.336	N.D.	N.D.	N.D.	N.D.	N.D.	N.D.	0.000102054	0.000120061	0.000107336	N.A.	N.A.	N.A.	N.A.	0.000109817	9.25667e-06	N.A.	N.A.		1<	N.A.		1<	N.A.
C_0161	Glutathione (GSH)	GSH	C00051	HMDB00125	308.092	14.9775	0.0846864	0.0923115	0.0896185	0.158038	0.144529	0.124265	0.0988488	0.0942857	0.0980017	0.0888721	0.00386691	0.142277	0.016999	0.0970454	0.0024272	1.60092	0.027207	*	1.09197	0.045694	*	0.682086	0.041572	*
C_0160	Glutathione (GSSG)_divalent	GSSG	C00127	HMDB03337	307.084	13.7269	0.00621793	0.00751068	0.00676906	0.00902024	0.00781869	0.00880025	0.00634431	0.00581316	0.00623036	0.00683256	0.00064871	0.00854639	0.000639734	0.00612928	0.000279629	1.25083	0.031145	*	0.897069	0.19249		0.717177	0.011998	*
C_0004	Gly	Gly	C00037	HMDB00123	76.0403	9.17636	0.0720865	0.091005	0.0865417	0.146284	0.13142	0.114789	0.142961	0.141887	0.152745	0.0832111	0.00988929	0.130831	0.0157558	0.145864	0.00598316	1.57228	0.016702	*	1.75294	0.001737	**	1.11491	0.2349
C_0115	Gly-Asp	Gly-Asp	No ID	No ID	191.066	11.0454	7.76469e-05	0.000100932	9.71524e-05	0.00010333	0.000119756	9.2798e-05	0.000117545	0.000141394	0.000140448	9.19103e-05	1.24962e-05	0.000105295	1.35859e-05	0.000133129	1.35047e-05	1.14562	0.27795		1.44847	0.018041	*	1.26435	0.065589
C_0054	Gly-Gly	Gly-Gly	C02037	HMDB11733	133.061	9.27807	0.000426831	0.000589578	0.000479026	0.000656411	0.00056484	0.000484612	0.000542971	0.000487573	0.000600199	0.000498478	8.3099e-05	0.000568621	8.59623e-05	0.000543581	5.63155e-05	1.14071	0.36709		1.09048	0.48545		0.955964	0.69795
A_0007	Glyceric acid	Glyceric acid	C00258	HMDB00139,HMDB06372	105.02	10.7744	N.D.	0.000164039	0.000167134	N.D.	N.D.	N.D.	N.D.	N.D.	N.D.	0.000165587	2.18796e-06	N.A.	N.A.	N.A.	N.A.	<1	N.A.		<1	N.A.		N.A.	N.A.
C_0011	Glycerol	Glycerol	C00116	HMDB00131	93.0551	25.9975	0.154798	0.106117	0.0804074	0.0888945	0.100253	0.0863681	0.0855941	0.118432	0.107773	0.113774	0.0377816	0.0918385	0.00739582	0.103933	0.0167524	0.8072	0.42134		0.913503	0.70997		1.13169	0.34235
A_0036	Glycerol 3-phosphate	G3P	C00093	HMDB00126	171.007	12.5764	0.0105972	0.0159531	0.0153874	0.00971274	0.0096582	0.00963295	0.0132923	0.0117031	0.0132841	0.0139792	0.00294256	0.00966796	4.07816e-05	0.0127598	0.000915169	0.691594	0.12646		0.91277	0.55372		1.31981	0.027781	*
C_0148	Glycerophosphocholine	GPCho	C00670	HMDB00086	258.111	25.5104	0.0462102	0.0441703	0.0454896	0.0412502	0.0489369	0.0514829	0.0838231	0.0759099	0.100117	0.04529	0.0010345	0.0472233	0.00532722	0.0866166	0.0123429	1.04269	0.5962		1.91249	0.027756	*	1.83419	0.018652	*
P_0005	Glycitein	Glycitein	C14536	HMDB05781	285.076	8.08264	N.D.	2.37613e-05	1.60363e-05	3.7716e-05	3.03535e-05	2.83474e-05	1.79098e-05	2.38169e-05	1.56218e-05	1.98988e-05	5.46242e-06	3.2139e-05	4.93288e-06	1.91162e-05	4.22862e-06	1.61512	0.12092		0.960669	0.88118		0.594796	0.02651	*
N_0048	Glycochenodeoxycholic acid	Glycochenodeoxycholic acid	C05466	HMDB00637	448.306	10.8408	0.0413969	0.0802966	0.0629058	0.00245669	0.0020453	0.00203612	0.0304703	0.0358224	0.0292059	0.0615331	0.0194862	0.00217937	0.000240209	0.0318329	0.00351243	0.0354178	0.034084	*	0.517329	0.11421		14.6065	0.0044917	**
N_0050	Glycocholic acid	Glycocholic acid	C01921	HMDB00138	464.303	10.0807	0.000226334	0.000485486	0.000323943	4.26953e-05	2.28769e-05	3.21933e-05	0.000206237	0.000280702	0.00023733	0.000345254	0.000130884	3.25885e-05	9.91512e-06	0.000241423	3.74008e-05	0.0943899	0.052986		0.699261	0.30146		7.40821	0.0072745	**
N_0049	Glycodeoxycholic acid	Glycodeoxycholic acid	C05464	HMDB00631	448.307	11.0735	9.86816e-05	0.000183841	0.000135487	N.D.	N.D.	N.D.	N.D.	N.D.	N.D.	0.000139336	4.271e-05	N.A.	N.A.	N.A.	N.A.	<1	N.A.		<1	N.A.		N.A.	N.A.
N_0046	Glycolithocholic acid	Glycolithocholic acid	C15557	No ID	432.312	11.75	0.000169424	0.000412346	0.000277783	N.D.	8.48914e-06	N.D.	3.11711e-05	3.6233e-05	2.53531e-05	0.000286518	0.000121696	8.48914e-06	N.A.	3.09191e-05	5.44432e-06	0.0296287	N.A.		0.107913	0.067668		3.6422	N.A.
N_0047	Glycoursodeoxycholic acid	Glycoursodeoxycholic acid	No ID	HMDB00708	448.299	9.91002	0.00282649	0.00432345	0.00455841	3.52868e-05	3.01058e-05	3.0864e-05	0.00111268	0.00149736	0.00111665	0.00390278	0.000939469	3.20855e-05	2.7982e-06	0.00124223	0.000220958	0.00822119	0.019076	*	0.318293	0.033409	*	38.7162	0.010921	*
A_0088	GMP	GMP	C00144	HMDB01397	362.052	9.53111	0.000163191	0.000142837	0.000108145	0.00273454	0.00227939	0.00283293	0.00229327	0.00220073	0.00290119	0.000138058	2.78323e-05	0.00261562	0.000295311	0.00246506	0.000380521	18.9458	0.0044153	**	17.8553	0.0085237	**	0.942439	0.61865
A_0109	GTP	GTP	C00044	HMDB01273	521.985	11.9163	0.000649813	0.000437885	0.000552695	0.000245709	0.00038148	0.000278312	0.000250163	0.000270387	0.000330952	0.000546798	0.000106087	0.000301834	7.08759e-05	0.000283834	4.20395e-05	0.552002	0.035878	*	0.519084	0.036235	*	0.940366	0.72855
C_0031	Guanidoacetic acid	Guanidoacetic acid	C00581	HMDB00128	118.062	9.12784	0.00177965	0.00175263	0.00189214	0.000983532	0.000915711	0.000921756	0.00194601	0.00178077	0.0023297	0.00180814	7.39908e-05	0.000940333	3.75332e-05	0.00201883	0.000281613	0.520055	0.00039314	***	1.11652	0.32351		2.14693	0.02045	*
C_0081	Guanine	Guanine	C00242	HMDB00132	152.058	9.16272	0.00133554	0.00113394	0.00126436	0.00183504	0.00146424	0.00116937	0.00151701	0.00162714	0.00172185	0.00124462	0.000102242	0.00148955	0.000333557	0.001622	0.000102518	1.19679	0.33106		1.30321	0.010703	*	1.08892	0.56894
C_0154	Guanosine	Guanosine	C00387	HMDB00133	284.1	14.0914	0.0126366	0.0140178	0.0146482	0.00598628	0.00691133	0.00457308	0.00563012	0.00602935	0.00498535	0.0137675	0.0010289	0.00582357	0.00117759	0.00554827	0.00052679	0.422993	0.00099764	***	0.402997	0.0011889	**	0.952728	0.7381
A_0053	Gulonic acid	Gulonic acid	C00800	HMDB03290	195.052	8.39512	N.D.	0.000116055	9.42531e-05	9.67943e-05	N.D.	7.67002e-05	0.000293988	0.00024749	0.000254818	0.000105154	1.54163e-05	8.67473e-05	1.42087e-05	0.000265432	2.5e-05	0.824954	0.34094		2.52422	0.0030778	**	3.05983	0.0020333	**
P_0028	Hecogenin	Hecogenin	C08902	No ID	431.316	11.8098	5.99743e-05	0.000150236	0.000115139	2.56558e-05	2.679e-05	2.17929e-05	3.39698e-05	3.75635e-05	3.13689e-05	0.00010845	4.5501e-05	2.47462e-05	2.61975e-06	3.43008e-05	3.11052e-06	0.228182	0.085502		0.316283	0.10526		1.3861	0.01613	*
A_0041	Hippuric acid	Hippuric acid	C01586	HMDB00714	178.051	8.76672	0.000107357	0.000182787	0.00017034	0.000329375	0.000387661	0.000482913	0.000208571	0.000234946	0.00019387	0.000153494	4.04382e-05	0.000399983	7.75069e-05	0.000212462	2.08126e-05	2.60585	0.016243	*	1.38417	0.11067		0.531178	0.044503	*
C_0083	His	His	C00135,C00768,C06419	HMDB00177	156.077	8.05845	0.00744724	0.00962331	0.00891941	0.00975413	0.00934963	0.00854315	0.0101626	0.00904703	0.00937271	0.00866332	0.00111041	0.00921563	0.000616509	0.00952746	0.000573677	1.06375	0.50402		1.09975	0.31718		1.03384	0.55638
C_0155	His-Glu	His-Glu	No ID	No ID	285.122	8.38974	1.53203e-05	1.49477e-05	1.96032e-05	1.60639e-05	1.77172e-05	2.17841e-05	1.92103e-05	2.55982e-05	1.25922e-05	1.66237e-05	2.58702e-06	1.85217e-05	2.94371e-06	1.91336e-05	6.50332e-06	1.11418	0.44948		1.15098	0.58436		1.03303	0.89207
C_0025	Histamine	Histamine	C00388	HMDB00870	112.087	5.21302	0.0138216	0.0140996	0.0151189	0.0110379	0.00955401	0.00897756	0.0103659	0.00944017	0.0118421	0.0143467	0.000683062	0.00985649	0.00106296	0.0105494	0.00121142	0.68702	0.005869	**	0.735318	0.015981	*	1.0703	0.4985
C_0114	Homocitrulline	Homocitrulline	C02427	HMDB00679	190.12	12.5481	3.80052e-05	3.77163e-05	5.20737e-05	6.61503e-05	7.07809e-05	6.55022e-05	0.000139339	0.00013373	0.000135411	4.25984e-05	8.20712e-06	6.74778e-05	2.87884e-06	0.00013616	2.87876e-06	1.58405	0.024277	*	3.19637	0.00098483	***	2.01785	8.1668e-06	***
C_0060	Homocysteine	Homocysteine	C00155,C05330	HMDB00742	136.044	11.7187	0.000315725	0.000307654	0.000363393	0.000111737	0.000116107	0.000113945	4.23402e-05	4.41738e-05	3.51233e-05	0.000328924	3.01228e-05	0.00011393	2.18497e-06	4.05458e-05	4.78465e-06	0.346371	0.006263	**	0.123268	0.0029904	**	0.355884	0.00024645	***
C_0035	Homoserine	Homoserine	C00263	HMDB00719	120.066	11.2707	6.32358e-05	7.48773e-05	6.65818e-05	N.D.	7.43419e-05	N.D.	6.72791e-05	N.D.	N.D.	6.82317e-05	5.99353e-06	7.43419e-05	N.A.	6.72791e-05	N.A.	1.08955	N.A.		0.98604	N.A.		0.904996	N.A.
A_0042	Homovanillic acid	HVA	C05582	HMDB00118	181.05	8.60287	0.00010781	0.000108467	0.000102161	N.D.	N.D.	N.D.	8.846e-05	7.8448e-05	8.48701e-05	0.000106146	3.4668e-06	N.A.	N.A.	8.39261e-05	5.07233e-06	<1	N.A.		0.790666	0.0049644	**	1<	N.A.
C_0051	Hydroxyproline	Hydroxyproline	C01157	HMDB00725	132.066	13.5634	0.017399	0.0176491	0.0187924	0.0239865	0.0237611	0.0210714	0.0187649	0.0206979	0.022382	0.0179468	0.000742869	0.0229397	0.00162192	0.0206149	0.00180999	1.2782	0.019551	*	1.14867	0.11048		0.898659	0.17376
N_0042	Hyodeoxycholic acid	No Label	C15517	HMDB00733	391.286	10.8334	0.00365636	0.00608292	0.00548984	0.000472793	0.000476774	0.000491762	0.0018633	0.00146156	0.00139952	0.00507637	0.00126502	0.000480443	1.00023e-05	0.00157479	0.000251771	0.094643	0.02433	*	0.31022	0.036508	*	3.2778	0.017065	*
C_0023	Hypotaurine	Hypotaurine	C00519	HMDB00965	110.027	21.1337	0.00291931	0.0031989	0.00325258	0.0024772	0.00269082	0.00239914	0.00180448	0.00178024	0.00190786	0.00312359	0.000178943	0.00252238	0.000150998	0.00183086	6.77744e-05	0.807527	0.012002	*	0.586138	0.0027197	**	0.725844	0.007037	**
C_0062	Hypoxanthine	Hypoxanthine	C00262	HMDB00157	137.046	12.3796	0.0349455	0.0469558	0.0437152	0.0313023	0.0273166	0.0218253	0.0297798	0.0279205	0.028368	0.0418722	0.00621367	0.0268147	0.0047584	0.0286894	0.000970467	0.640395	0.032067	*	0.685167	0.063476		1.06991	0.56792
C_0052	Ile	Ile	C00407,C06418,C16434	HMDB00172	132.102	11.4385	0.0238105	0.0288824	0.0289134	0.0565228	0.0578806	0.0527669	0.0685555	0.0648523	0.0644485	0.0272021	0.00293725	0.0557234	0.00264888	0.0659521	0.00226362	2.0485	0.00025138	***	2.42452	8.5846e-05	***	1.18356	0.007523	**
C_0045	Imidazole-4-acetic acid	Imidazole-4-acetic acid	C02835	HMDB02024	127.05	8.90209	0.000102605	0.000168636	0.000163648	4.61e-05	3.72808e-05	2.77082e-05	3.76022e-05	2.69574e-05	2.71183e-05	0.000144963	3.67678e-05	3.70297e-05	9.19848e-06	3.05593e-05	6.09989e-06	0.255442	0.030397	*	0.210808	0.029917	*	0.825265	0.37534
A_0087	IMP	IMP	C00130	HMDB00175	347.039	9.95412	N.D.	7.67749e-05	6.60413e-05	0.000461439	0.00045102	0.000483909	0.000339232	0.000310407	0.000433087	7.14081e-05	7.5898e-06	0.000465456	1.68082e-05	0.000360909	6.41484e-05	6.51825	6.8857e-05	***	5.05417	0.014506	*	0.775388	0.097532
P_0001	Indole-3-carboxaldehyde	Indole-3-carboxaldehyde	C08493	HMDB29737	146.06	6.84545	1.49397e-05	N.D.	2.4194e-05	2.73308e-05	2.35297e-05	2.18483e-05	1.88908e-05	2.42165e-05	2.08374e-05	1.95669e-05	6.54375e-06	2.42363e-05	2.80876e-06	2.13149e-05	2.69475e-06	1.23864	0.48845		1.08934	0.77196		0.879463	0.26358
C_0151	Inosine	Inosine	C00294	HMDB00195	269.089	22.7265	0.0854013	0.0958088	0.0929146	0.0497628	0.0547838	0.0402985	0.0535104	0.0569782	0.0490518	0.0913749	0.00537189	0.0482817	0.00735534	0.0531801	0.00397348	0.528391	0.0017508	**	0.581999	0.00087141	***	1.10146	0.38323
A_0013	Isethionic acid	Isethionic acid	C05123	HMDB03903	124.992	12.0853	0.000134139	0.000216041	0.000236167	N.D.	N.D.	N.D.	N.D.	N.D.	6.55248e-05	0.000195449	5.40413e-05	N.A.	N.A.	6.55248e-05	N.A.	<1	N.A.		0.335252	N.A.		1<	N.A.
A_0050	Isocitric acid	Isocitric acid	C00311	HMDB00193	191.021	29.5083	N.D.	N.D.	N.D.	0.000370131	0.00034969	0.0004349	N.D.	N.D.	N.D.	N.A.	N.A.	0.000384907	4.44855e-05	N.A.	N.A.	1<	N.A.		N.A.	N.A.		<1	N.A.
C_0076	Isoglutamic acid	Isoglutamic acid	C05574	No ID	148.061	10.1848	0.000968268	0.00134034	0.00120948	0.000602496	0.000608715	0.000477188	0.00114486	0.00097375	0.000965374	0.0011727	0.000188745	0.0005628	7.42075e-05	0.001028	0.000101298	0.479919	0.019385	*	0.876608	0.3249		1.82657	0.0040632	**
C_0142	Isovalerylcarnitine	Isovalerylcarnitine	No ID	HMDB00688	246.17	10.9053	0.000198663	0.000275584	0.000248667	0.000380838	0.000325988	0.000298678	0.000443258	0.000420331	0.000504948	0.000240971	3.90334e-05	0.000335168	4.1842e-05	0.000456179	4.37633e-05	1.3909	0.0466	*	1.89308	0.0032793	**	1.36105	0.025861	*
C_0122	Kynurenine	Kynurenine	C00328,C01718	HMDB00684	209.093	11.0021	0.00011788	8.5984e-05	9.63752e-05	8.32404e-05	8.3794e-05	8.24871e-05	8.04593e-05	8.24956e-05	7.85665e-05	0.00010008	1.62673e-05	8.31738e-05	6.56003e-07	8.05071e-05	1.96497e-06	0.831077	0.2135		0.804431	0.17081		0.967938	0.13227
A_0004	Lactic acid	Lactic acid	C00186,C00256,C01432	HMDB00190,HMDB01311	89.0248	11.3043	0.245186	0.289043	0.291638	0.413928	0.393017	0.366156	0.485944	0.492254	0.496446	0.275289	0.0261024	0.391034	0.0239478	0.491548	0.00528642	1.42045	0.0049122	**	1.78557	0.0036317	**	1.25705	0.01494	*
A_0055	Lauric acid	Lauric acid	C02679	HMDB00638	199.171	7.98864	0.000477771	0.000555502	0.000543291	0.000452425	0.000432918	0.000561207	0.00071397	0.000648889	0.000406669	0.000525521	4.18016e-05	0.000482183	6.91279e-05	0.000589843	0.000161936	0.917533	0.4158		1.1224	0.56675		1.22327	0.37485
C_0053	Leu	Leu	C00123,C01570,C16439	HMDB00687	132.103	11.5588	0.0510957	0.0642797	0.0618189	0.0841321	0.0791826	0.0756142	0.0939725	0.0871915	0.0846248	0.0590648	0.00701019	0.079643	0.00427753	0.0885963	0.00482959	1.3484	0.018431	*	1.49998	0.0056158	**	1.11242	0.074994
N_0016	Linoleic acid	Linoleic acid	C01595	HMDB00673	279.234	13.8757	0.00271775	0.00527125	0.00501015	0.00172265	0.00229642	0.00178951	0.00198951	0.00243997	0.00143726	0.00433305	0.00140497	0.0019362	0.000313754	0.00195558	0.000502217	0.446844	0.09153		0.451317	0.085932		1.01001	0.958
N_0015	Linolenic acid	Linolenic acid	C06427	HMDB01388	277.218	13.4441	5.66174e-05	0.000104944	9.37224e-05	8.59501e-05	0.000113877	0.000108024	0.000107266	0.000125637	8.16306e-05	8.50946e-05	2.52922e-05	0.000102617	1.47276e-05	0.000104845	2.2103e-05	1.20592	0.37133		1.2321	0.36702		1.02171	0.8925
P_0010	Linoleyl ethanolamide	Linoleyl ethanolamide	No ID	HMDB12252	324.29	13.0106	6.16702e-05	0.000121837	0.000100405	3.16021e-05	3.17436e-05	3.91333e-05	3.71089e-05	4.86194e-05	3.508e-05	9.46375e-05	3.04954e-05	3.41597e-05	4.30784e-06	4.02695e-05	7.30209e-06	0.360953	0.072553		0.425513	0.083523		1.17886	0.2945
N_0041	Lithocholic acid	Lithocholic acid	C03990	HMDB00761	375.291	12.4729	3.12077e-05	4.95631e-05	4.27549e-05	N.D.	N.D.	N.D.	N.D.	N.D.	N.D.	4.11752e-05	9.27913e-06	N.A.	N.A.	N.A.	N.A.	<1	N.A.		<1	N.A.		N.A.	N.A.
C_0075	Lys	Lys	C00047,C00739,C16440	HMDB00182,HMDB03405	147.114	7.58451	0.0149742	0.0191106	0.0178808	0.0407845	0.0392776	0.0389627	0.027409	0.0263011	0.0270463	0.0173219	0.00212411	0.0396749	0.000973706	0.0269188	0.000564848	2.29045	0.0006969	***	1.55404	0.011631	*	0.678483	0.00018806	***
A_0019	Malic acid	Malic acid	C00149,C00497,C00711	HMDB00156,HMDB00744	133.014	22.0932	0.0103203	0.0137695	0.0130129	0.0136666	0.0137545	0.01131	0.0145318	0.0137746	0.0143131	0.0123676	0.00181289	0.0129104	0.00138665	0.0142065	0.000389691	1.04389	0.70289		1.14869	0.21733		1.1004	0.24267
C_0143	Malonylcarnitine	Malonylcarnitine	No ID	HMDB02095	248.111	11.4299	2.96858e-05	1.8326e-05	3.17365e-05	2.40367e-05	2.24652e-05	2.32089e-05	3.07968e-05	2.99778e-05	2.5904e-05	2.65828e-05	7.22373e-06	2.32369e-05	7.86119e-07	2.88929e-05	2.62061e-06	0.874135	0.50711		1.0869	0.64484		1.2434	0.054583
C_0079	Met	Met	C00073,C00855,C01733	HMDB00696	150.059	12.0175	0.00673355	0.00863014	0.00779063	0.00770347	0.00796755	0.00732275	0.00568771	0.00468295	0.00440242	0.00771811	0.000950374	0.00766459	0.000324153	0.00492436	0.000675797	0.993066	0.93344		0.638027	0.017598	*	0.642482	0.0090432	**
C_0089	Methionine sulfoxide	Methionine sulfoxide	C02989	HMDB02005	166.054	13.2771	0.000153475	0.000128097	0.000136057	0.000536188	0.000501929	0.000501821	0.000244177	0.000280711	0.000257916	0.00013921	1.29798e-05	0.000513313	1.98109e-05	0.000260935	1.84532e-05	3.68734	3.707e-05	***	1.8744	0.0012044	**	0.508335	8.9074e-05	***
A_0066	myo-Inositol 1-phosphate myo-Inositol 3-phosphate	Myoinositol 1-phosphate Myoinositol 3-phosphate	C01177 C04006	HMDB00213 HMDB06814	259.023	10.6564	0.00246489	0.00162209	0.00230995	0.0018097	0.00209196	0.00232551	0.00204107	0.00200301	0.00208806	0.00213231	0.000448601	0.00207572	0.000258288	0.00204405	4.25991e-05	0.973462	0.86122		0.958607	0.76622		0.98474	0.85251
A_0065	myo-Inositol 2-phosphate	Myoinositol 2-phosphate	No ID	No ID	259.023	10.9099	0.000487984	0.000369814	0.000467846	0.000398934	0.000498485	0.000374536	0.000421403	0.000424495	0.00035737	0.000441881	6.32192e-05	0.000423985	6.56618e-05	0.000401089	3.78936e-05	0.959499	0.75093		0.907685	0.40309		0.945999	0.635
N_0003	Myristic acid	Myristic acid	C06424	HMDB00806	227.202	13.508	4.9477e-05	8.30203e-05	7.30259e-05	6.34352e-05	4.51762e-05	4.47354e-05	8.43311e-05	5.10038e-05	7.10728e-05	6.85077e-05	1.7222e-05	5.11156e-05	1.06714e-05	6.88026e-05	1.67792e-05	0.746129	0.22477		1.0043	0.98407		1.34602	0.2107
A_0060	Myristoleic acid	Myristoleic acid	C08322	HMDB02000	225.187	7.77673	8.10281e-05	7.98995e-05	8.01472e-05	N.D.	N.D.	N.D.	N.D.	N.D.	N.D.	8.03583e-05	5.93167e-07	N.A.	N.A.	N.A.	N.A.	<1	N.A.		<1	N.A.		N.A.	N.A.
C_0017	N,N-Dimethylglycine	DMG	C01026	HMDB00092	104.071	12.2494	0.000975496	0.00109197	0.00102727	0.00129368	0.00127674	0.00121233	0.000449934	0.000472169	0.000515382	0.00103158	5.83557e-05	0.00126092	4.29181e-05	0.000479162	3.32793e-05	1.22232	0.0068716	**	0.464494	0.00055143	***	0.38001	2.5419e-05	***
A_0016	N-Acetylalanine	N-Acetylalanine	No ID	HMDB00766	130.051	9.25036	9.05608e-05	0.000126322	0.000144265	0.000173015	0.000117667	8.30753e-05	0.000109155	0.000118269	0.000106088	0.000120382	2.73402e-05	0.000124586	4.53672e-05	0.000111171	6.33607e-06	1.03492	0.89868		0.923479	0.62208		0.892322	0.66071
A_0039	N-Acetylaspartic acid	N-Acetylaspartic acid	C01042	HMDB00812	174.04	15.1073	0.00102	0.000819528	0.000987414	0.000652872	0.000996307	0.00106125	0.000711332	0.000774127	0.000782137	0.000942314	0.000107577	0.000903477	0.000219446	0.000755865	3.87741e-05	0.958786	0.80152		0.802137	0.081728		0.836618	0.364
C_0126	N-Acetylgalactosamine N-Acetylmannosamine N-Acetylglucosamine	N-Acetylgalactosamine ManNAc GlcNAc	C01132 C00645 C00140	HMDB00853 HMDB01129 HMDB00215	222.098	26.0297	0.00185612	0.00263653	0.00220437	0.00168032	0.00199576	0.00252973	0.00160535	0.00129293	0.00174222	0.00223234	0.00039096	0.0020686	0.000429364	0.00154684	0.00023029	0.926652	0.65105		0.692922	0.073203		0.747769	0.15876
A_0075	N-Acetylglucosamine 1-phosphate	GlcNAc-P	C04256	HMDB01367	300.049	9.90706	0.000807784	0.000934244	0.00107077	0.000794144	0.000795854	0.00101623	0.000653509	0.000625394	0.000669393	0.000937598	0.000131523	0.000868742	0.00012773	0.000649432	2.22808e-05	0.926561	0.55087		0.692655	0.059215		0.747554	0.092762
A_0076	N-Acetylglucosamine 6-phosphate	NAcGlcNP	C00357	HMDB01062	300.05	9.52367	0.000435781	0.000537648	0.000610829	0.000669527	0.000564935	0.000487096	0.000408012	0.000393833	0.00043912	0.000528086	8.79145e-05	0.000573853	9.15416e-05	0.000413655	2.31648e-05	1.08667	0.56617		0.78331	0.14544		0.720838	0.085784
C_0125	N-Acetylglucosylamine	N-Acetylglucosylamine	C01239	HMDB01104	221.114	11.1049	5.41892e-05	6.41409e-05	6.38183e-05	5.85722e-05	5.979e-05	4.85924e-05	5.13854e-05	5.26688e-05	6.06226e-05	6.07161e-05	5.65482e-06	5.56515e-05	6.14367e-06	5.48922e-05	5.00392e-06	0.916586	0.35312		0.90408	0.25349		0.986356	0.87654
A_0046	N-Acetylglutamic acid	N-AcGlu	C00624	HMDB01138	188.057	13.6764	0.00019474	0.000268489	0.000236167	0.000859001	0.00063889	0.000517378	0.000430533	0.000409363	0.00043496	0.000233132	3.69682e-05	0.000671756	0.000173166	0.000424952	1.36803e-05	2.88144	0.042976	*	1.8228	0.0064075	**	0.632598	0.13143
A_0010	N-Acetylglycine	N-Acetylglycine	No ID	HMDB00532	116.036	9.91947	N.D.	N.D.	N.D.	6.36805e-05	8.87471e-05	N.D.	7.22288e-05	0.000100549	8.13339e-05	N.A.	N.A.	7.62138e-05	1.77248e-05	8.47039e-05	1.44577e-05	1<	N.A.		1<	N.A.		1.1114	0.63235
C_0112	N-Acetyllysine	N-Acetyllysine	C12989	HMDB00446	189.124	10.9648	0.000837977	0.000834479	0.000838965	0.00164744	0.00145215	0.00144855	0.00142776	0.0014981	0.00163434	0.000837141	2.35706e-06	0.00151605	0.000113806	0.00152007	0.000105023	1.81098	0.0092142	**	1.81578	0.0077672	**	1.00265	0.96632
A_0077	N-Acetylneuraminic acid	NeuNAc	C00270	HMDB00230	308.099	7.49627	0.000377223	0.000438778	0.000444336	0.000472411	0.000413711	0.000414381	0.000295002	0.000351025	0.000373179	0.000420112	3.72469e-05	0.000433501	3.36988e-05	0.000339735	4.02927e-05	1.03187	0.66852		0.808678	0.064552		0.783701	0.038048	*
C_0098	N-Acetylornithine	N-AcOrn	C00437	HMDB03357	175.108	10.6548	0.00018457	0.000197189	0.000173579	0.00042899	0.000380986	0.000311276	0.000327867	0.000298419	0.000315975	0.000185113	1.18145e-05	0.000373751	5.91895e-05	0.000314087	1.48147e-05	2.01904	0.027407	*	1.69673	0.00038749	***	0.840365	0.21839
C_0050	N-Acetylputrescine	N-Acetylputrescine	C02714	HMDB02064	131.118	9.39203	3.86416e-05	4.0169e-05	4.37402e-05	9.30682e-05	7.64082e-05	6.87642e-05	2.7351e-05	2.72594e-05	3.87661e-05	4.08503e-05	2.61666e-06	7.94135e-05	1.24276e-05	3.11255e-05	6.61709e-06	1.94401	0.028549	*	0.76194	0.11168		0.391942	0.0091033	**
C_0077	N-Acetylserine	N-Acetylserine	No ID	HMDB02931	148.061	27.3314	9.75132e-05	N.D.	0.000134891	0.000247629	0.000234368	0.000186271	0.00021463	0.000220794	0.000163564	0.000116202	2.64299e-05	0.000222756	3.22854e-05	0.000199662	3.14137e-05	1.91697	0.034121	*	1.71824	0.059533		0.896328	0.42477
A_0082	N-Glycolylneuraminic acid	GcNeu	C03410	HMDB00833	324.094	7.47029	0.000383805	0.000427395	0.000438566	0.000388353	0.00043071	0.000385095	0.00045285	0.000522058	0.000540839	0.000416589	2.89354e-05	0.000401386	2.54477e-05	0.000505249	4.63401e-05	0.963507	0.53249		1.21282	0.059122		1.25876	0.040204	*
C_0016	N-Methylalanine	N-Methylalanine	C02721	No ID	104.071	11.502	7.24189e-05	0.000105235	9.41299e-05	8.72663e-05	0.000106787	8.21496e-05	5.5348e-05	N.D.	6.29611e-05	9.05948e-05	1.66915e-05	9.20676e-05	1.30014e-05	5.91546e-05	5.38325e-06	1.01626	0.91018		0.652958	0.069167		0.642513	0.033808	*
C_0106	N-Methylnorsalsolinol	N-Methylnorsalsolinol	No ID	HMDB01189	180.103	10.01	2.77765e-05	2.82757e-05	N.D.	0.000129972	0.000102698	0.00014379	0.000133051	8.60446e-05	0.000125607	2.80261e-05	3.52973e-07	0.000125487	2.09098e-05	0.000114901	2.52659e-05	4.4775	0.014968	*	4.09978	0.027026	*	0.915642	0.60692
C_0048	N-Methylproline	N-Methylproline	No ID	No ID	130.087	14.0758	N.D.	N.D.	N.D.	N.D.	N.D.	0.000113532	N.D.	0.000187191	0.00023435	N.A.	N.A.	0.000113532	N.A.	0.000210771	3.33464e-05	1<	N.A.		1<	N.A.		1.85648	N.A.
C_0141	N1-Acetylspermine	N1-Acetylspermine	C02567	HMDB01186	245.235	6.12765	3.996e-05	6.23823e-05	4.564e-05	4.50343e-05	3.77205e-05	3.22449e-05	5.34528e-05	3.8737e-05	3.45387e-05	4.93274e-05	1.16571e-05	3.83332e-05	6.41665e-06	4.22429e-05	9.9325e-06	0.777118	0.24473		0.856376	0.46894		1.10199	0.60237
C_0099	N5-Ethylglutamine	N5-Ethylglutamine	C01047	No ID	175.109	12.7873	0.000189617	0.000203946	0.000203631	0.000109211	0.000107314	0.000116344	0.00032188	0.000360904	0.00037174	0.000199065	8.18373e-06	0.000110957	4.76128e-06	0.000351508	2.62245e-05	0.55739	0.0003484	***	1.7658	0.005811	**	3.16798	0.0030918	**
C_0111	N6-Acetyllysine	N6-Acetyllysine	C02727	HMDB00206	189.124	12.8656	0.000128517	0.000149246	0.00014819	0.000236973	0.000233225	0.000183384	0.000225312	0.000219887	0.000245413	0.000141984	1.16746e-05	0.000217861	2.99165e-05	0.000230204	1.34479e-05	1.5344	0.034617	*	1.62134	0.0011051	**	1.05666	0.56441
C_0085	N6-Methyllysine	N6-Methyllysine	C02728	HMDB02038	161.129	7.83636	0.000289903	0.000307654	0.000282908	0.000482708	0.000460471	0.00046144	0.000435979	0.000496823	0.000543759	0.000293488	1.27568e-05	0.000468206	1.25678e-05	0.000492187	5.40395e-05	1.59532	7.1998e-05	***	1.67702	0.019277	*	1.05122	0.52545
C_0110	N8-Acetylspermidine	N8-Acetylspermidine	C01029	HMDB02189	188.177	6.9839	0.000335409	0.000550334	0.000365379	0.00092417	0.000710842	0.000583746	0.000365642	0.00037359	0.000400298	0.000417041	0.000116404	0.000739586	0.000172023	0.000379843	1.81546e-05	1.77341	0.062778		0.910805	0.63708		0.513589	0.066937
N_0040	Nervonic acid	Nervonic acid	C08323	HMDB02368	365.342	15.9272	1.51174e-05	2.34955e-05	2.14394e-05	1.26562e-05	1.64182e-05	1.59329e-05	1.22228e-05	1.3402e-05	1.17268e-05	2.00174e-05	4.3663e-06	1.50024e-05	2.04633e-06	1.24505e-05	8.6055e-07	0.749467	0.17466		0.621984	0.09019		0.829901	0.15116
C_0040	Nicotinamide	Nicotinamide	C00153	HMDB01406	123.056	8.1602	0.0228637	0.0283791	0.0265563	0.0267738	0.0262675	0.0226897	0.025704	0.0242863	0.0258526	0.0259331	0.00281003	0.0252437	0.00222623	0.025281	0.000864585	0.973416	0.75663		0.974854	0.73257		1.00148	0.98037
C_0041	Nicotinic acid	Nicotinic acid	C00253	HMDB01488	124.04	11.1571	8.09655e-05	0.000295622	0.000191326	0.00065949	0.000637336	0.000627764	0.00010178	0.000116513	0.000118637	0.000189304	0.000107342	0.00064153	1.62735e-05	0.00011231	9.18078e-06	3.38888	0.016513	*	0.593278	0.33983		0.175066	1.1736e-05	***
C_0095	Noradrenaline 6-Hydroxydopamine	Noradrenaline 6-Hydroxydopamine	C00547 No ID	HMDB00216 HMDB01537	170.082	10.0186	7.98745e-05	5.16922e-05	7.05543e-05	3.5167e-05	3.78963e-05	3.8169e-05	2.95907e-05	3.37533e-05	4.24538e-05	6.73736e-05	1.43578e-05	3.70775e-05	1.66011e-06	3.5266e-05	6.56357e-06	0.550326	0.065548		0.523438	0.043283	*	0.951143	0.68399
C_0113	Nω-Methylarginine	Nw-Methylarginine	No ID	No ID	189.135	8.24966	N.D.	4.20201e-05	4.25743e-05	5.25334e-05	3.75007e-05	3.76816e-05	3.12275e-05	3.85483e-05	3.64275e-05	4.22972e-05	3.91883e-07	4.25719e-05	8.62742e-06	3.54011e-05	3.76677e-06	1.00649	0.96107		0.83696	0.084445		0.83156	0.2866
C_0119	O-Acetylcarnitine	ALCAR	C02571	HMDB00201	204.124	10.0385	0.0319402	0.0345266	0.0339357	0.0318049	0.0327195	0.0295691	0.0311535	0.0316806	0.0351607	0.0334675	0.0013553	0.0313645	0.00162072	0.032665	0.00217741	0.937163	0.16202		0.97602	0.62184		1.04146	0.45687
C_0086	O-Acetylhomoserine 2-Aminoadipic acid	O-Acetylhomoserine 2-Aminoadipic acid	C01077 C00956	No ID HMDB00510	162.077	12.268	0.00191062	0.00197925	0.00198122	0.00226936	0.00212932	0.00192004	0.00520935	0.00539502	0.00619731	0.00195703	4.02025e-05	0.00210624	0.0001758	0.00560056	0.000525071	1.07624	0.27707		2.86176	0.0066007	**	2.65904	0.0039161	**
A_0058	O-Succinylhomoserine	O-Succinylhomoserine	C01118	No ID	218.067	12.654	N.D.	7.74445e-05	8.01472e-05	0.000219453	0.000172417	0.000168741	0.000197615	0.000201695	0.000233601	7.87958e-05	1.91114e-06	0.00018687	2.82773e-05	0.00021097	1.97046e-05	2.37157	0.021459	*	2.67743	0.0067183	**	1.12897	0.29983
N_0017	Oleic acid	Oleic acid	C00712	HMDB00207	281.25	14.3548	0.00278529	0.00525767	0.00451677	0.00154182	0.00190377	0.00181105	0.00199668	0.0023395	0.00162461	0.00418658	0.00126884	0.00175221	0.000188014	0.00198693	0.000357546	0.418531	0.076825		0.474596	0.085799		1.13396	0.38776
P_0011	Oleoyl ethanolamine	Oleoyl ethanolamine	No ID	No ID	326.306	13.492	9.36493e-05	0.000124656	0.000109804	7.53761e-05	8.90135e-05	8.65633e-05	6.72389e-05	6.72946e-05	6.55462e-05	0.00010937	1.55079e-05	8.3651e-05	7.27019e-06	6.66933e-05	9.93735e-07	0.764847	0.084999		0.609797	0.040811	*	0.79728	0.053735
C_0156	Ophthalmic acid	Ophthalmic acid	No ID	HMDB05765	290.135	14.9589	0.00023485	0.000261469	0.000248235	0.000624639	0.000525185	0.000473738	0.000780601	0.000852177	0.000770779	0.000248185	1.33095e-05	0.000541187	7.67123e-05	0.000801186	4.44321e-05	2.18058	0.019585	*	3.22818	0.0010213	**	1.48042	0.012519	*
C_0057	Ornithine	Ornithine	C00077,C00515,C01602	HMDB00214,HMDB03374	133.097	7.51252	0.00229222	0.00246406	0.00247592	0.00407444	0.0040495	0.00391124	0.00709553	0.00731938	0.00847452	0.00241073	0.000102805	0.00401173	8.79145e-05	0.00762981	0.000740053	1.66411	4.0186e-05	***	3.16494	0.0058679	**	1.90188	0.012733	*
A_0025	Orotic acid	Orotic acid	C00295	HMDB00226	155.01	10.3533	N.D.	N.D.	N.D.	0.000574692	0.000698497	0.0010995	N.D.	N.D.	N.D.	N.A.	N.A.	0.000790897	0.000274336	N.A.	N.A.	1<	N.A.		N.A.	N.A.		<1	N.A.
A_0021	p-Toluic acid m-Toluic acid o-Toluic acid	p-Toluic acid m-Toluic acid o-Toluic acid	C01454 C07211 C07215	No ID No ID No ID	135.045	9.5101	0.000395154	0.000426279	0.000409071	0.000347793	0.000316575	0.000293652	0.000360738	0.000400802	0.000453889	0.000410168	1.55917e-05	0.00031934	2.71762e-05	0.000405143	4.67268e-05	0.77856	0.013133	*	0.987749	0.87336		1.26869	0.065541
N_0010	Palmitic acid	Palmitic acid	C00249	HMDB00220	255.234	14.2529	0.00262897	0.00516228	0.00273066	0.00128584	0.00145229	0.00167573	0.00175791	0.00172029	0.00214952	0.00350731	0.00143415	0.00147128	0.000195638	0.00187591	0.000237703	0.419491	0.13066		0.534856	0.18471		1.27501	0.087581
N_0009	Palmitoleic acid	Palmitoleic acid	C08362	HMDB03229	253.218	13.6691	0.000144034	0.000296685	0.000287461	5.29785e-05	9.086e-05	7.90672e-05	7.33769e-05	8.50317e-05	6.66342e-05	0.000242727	8.55946e-05	7.43019e-05	1.93851e-05	7.50143e-05	9.30739e-06	0.306114	0.069821		0.309049	0.075268		1.00959	0.95799
P_0025	Palmitoylcarnitine	Palmitoylcarnitine	C02990	HMDB00222	400.342	11.1972	0.0190799	0.0176461	0.0177351	0.00580139	0.00687688	0.00599627	0.0111583	0.0127787	0.00900649	0.0181537	0.000803343	0.00622485	0.000573024	0.0109812	0.00189235	0.342897	6.6071e-05	***	0.604901	0.012235	*	1.76409	0.039463	*
P_0007	Palmitoylethanolamide	Palmitoylethanolamide	No ID	HMDB02100	300.29	13.341	0.000183692	0.000221944	0.000228478	0.000168173	0.0001432	0.000154459	0.000125089	0.000115141	0.000120461	0.000211371	2.41929e-05	0.000155277	1.25064e-05	0.00012023	4.97755e-06	0.734618	0.037666	*	0.568811	0.019232	*	0.774294	0.027086	*
A_0059	Pantothenic acid	Pantothenic acid	C00864	HMDB00210	218.104	7.99482	0.000325474	0.000518007	0.000427666	0.000507092	0.000479941	0.000400634	0.000636263	0.000687515	0.000757175	0.000423716	9.63274e-05	0.000462556	5.53174e-05	0.000693651	6.0689e-05	1.09167	0.58516		1.63707	0.020823	*	1.49961	0.0083723	**
A_0026	Pelargonic acid	Pelargonic acid	C01601	HMDB00847	157.123	8.44976	0.000135274	0.000167164	0.000127167	6.87749e-05	9.20585e-05	N.D.	6.79682e-05	0.000100748	0.000117112	0.000143202	2.11442e-05	8.04167e-05	1.6464e-05	9.52762e-05	2.50249e-05	0.561563	0.039163	*	0.665329	0.066122		1.18478	0.48265
N_0004	Pentadecanoic acid	Pentadecanoic acid	No ID	HMDB00826	241.217	13.9003	1.38917e-05	2.31485e-05	2.04902e-05	N.D.	5.93363e-06	N.D.	N.D.	N.D.	N.D.	1.91768e-05	4.76612e-06	5.93363e-06	N.A.	N.A.	N.A.	0.309417	N.A.		<1	N.A.		<1	N.A.
C_0091	Phe	Phe	C00079,C02057,C02265	HMDB00159	166.087	12.4577	0.0253383	0.0296451	0.0270293	0.0369825	0.0387324	0.0344644	0.0385301	0.0353715	0.0338859	0.0273375	0.00216992	0.0367265	0.0021455	0.0359292	0.00237177	1.34344	0.0059707	**	1.31428	0.0099981	**	0.978291	0.68836
A_0056	Phosphocreatine	Phosphocreatine	C02305	HMDB01511	210.028	12.6953	0.000181802	0.000186135	0.000194704	N.D.	N.D.	N.D.	N.D.	N.D.	N.D.	0.000187547	6.56587e-06	N.A.	N.A.	N.A.	N.A.	<1	N.A.		<1	N.A.		N.A.	N.A.
C_0109	Phosphorylcholine	Phosphorylcholine	C00588	HMDB01565	184.074	24.1587	0.0886534	0.0964736	0.096158	0.147915	0.132276	0.117794	0.124115	0.120408	0.130744	0.0937617	0.00442668	0.132661	0.0150642	0.125089	0.00523664	1.41488	0.037663	*	1.33412	0.0015449	**	0.942919	0.48251
C_0047	Pipecolic acid	Pipecolic acid	C00408	HMDB00070,HMDB00716,HMDB05960	130.087	11.5067	0.00105032	0.001099	0.00122317	0.000494469	0.000477177	0.000411985	0.000355132	0.000379744	0.000401467	0.00112417	8.91284e-05	0.000461211	4.34983e-05	0.000378781	2.31825e-05	0.410269	0.0016146	**	0.336944	0.0029829	**	0.821275	0.061406
C_0006	Piperidine	Piperidine	C01746	No ID	86.0969	7.7036	6.55089e-05	0.000116897	0.000110754	0.000138931	0.000160554	0.000176822	0.000141536	0.000129388	0.000115624	9.772e-05	2.80643e-05	0.000158769	1.90084e-05	0.000128849	1.29646e-05	1.62474	0.042354	*	1.31855	0.18543		0.81155	0.096341
C_0030	Pro	Pro	C00148,C00763,C16435	HMDB00162,HMDB03411	116.071	12.1192	0.0533526	0.0570407	0.0562308	0.0653319	0.0651612	0.0580588	0.0681132	0.0660591	0.0718673	0.0555414	0.00193829	0.0628506	0.00415075	0.0686799	0.00294526	1.1316	0.074606		1.23655	0.004824	**	1.09275	0.12596
N_0036	Prostaglandin D2	Prostaglandin D2	C00696	HMDB01403	351.219	9.75376	1.37361e-05	N.D.	2.89916e-05	N.D.	N.D.	N.D.	N.D.	N.D.	N.D.	2.13638e-05	1.07873e-05	N.A.	N.A.	N.A.	N.A.	<1	N.A.		<1	N.A.		N.A.	N.A.
C_0007	Putrescine	Putrescine	C00134	HMDB01414	89.1079	5.14477	0.000332318	0.000442554	0.00039405	0.000868005	0.000838292	0.000722062	0.000180172	0.000181755	0.000164418	0.000389641	5.525e-05	0.000809453	7.71274e-05	0.000175448	9.58483e-06	2.07744	0.002299	**	0.450282	0.018998	*	0.216749	0.004396	**
C_0092	Pyridoxal	Pyridoxal	C00250	HMDB01545	168.066	9.76054	N.D.	N.D.	N.D.	2.305e-05	2.22454e-05	1.53726e-05	N.D.	N.D.	9.98384e-06	N.A.	N.A.	2.02227e-05	4.21951e-06	9.98384e-06	N.A.	1<	N.A.		1<	N.A.		0.493695	N.A.
C_0093	Pyridoxamine	Pyridoxamine	C00534	HMDB01431	169.097	6.53519	3.86416e-05	6.12254e-05	4.27039e-05	N.D.	N.D.	N.D.	N.D.	N.D.	N.D.	4.75236e-05	1.20387e-05	N.A.	N.A.	N.A.	N.A.	<1	N.A.		<1	N.A.		N.A.	N.A.
C_0144	Pyridoxamine 5'-phosphate	Pyridoxamine-P	C00647	HMDB01555	249.066	11.7151	8.13292e-05	9.03341e-05	8.7394e-05	9.2713e-05	8.55086e-05	9.31354e-05	0.000111213	9.31426e-05	9.65554e-05	8.63524e-05	4.59189e-06	9.04523e-05	4.28662e-06	0.000100304	9.6006e-06	1.04748	0.32175		1.16156	0.11188		1.10891	0.21063
A_0003	Pyruvic acid	Pyruvic acid	C00022	HMDB00243	87.0101	13.4164	N.D.	N.D.	N.D.	N.D.	N.D.	N.D.	0.000988277	0.000991551	0.000859102	N.A.	N.A.	N.A.	N.A.	0.00094631	7.5542e-05	N.A.	N.A.		1<	N.A.		1<	N.A.
A_0030	Quinolinic acid	Quinolinic acid	C03722	HMDB00232	166.015	16.1802	N.D.	0.000179216	0.000219924	0.000306646	0.000237321	0.000184877	0.000212426	0.000229172	0.00025357	0.00019957	2.8785e-05	0.000242948	6.1079e-05	0.000231723	2.06906e-05	1.21736	0.36705		1.16111	0.32517		0.953795	0.78673
P_0006	Retinol	Retinol	C00473	HMDB00305	287.237	13.1737	2.89643e-05	5.24022e-05	4.95046e-05	1.83695e-05	2.78009e-05	2.19589e-05	N.D.	1.41995e-05	1.51955e-05	4.36237e-05	1.27778e-05	2.27097e-05	4.76035e-06	1.46975e-05	7.04258e-07	0.520583	0.091134		0.336916	0.058696		0.64719	0.095954
A_0072	Rhein	Rhein	C10401	No ID	283.026	8.9796	N.D.	9.41832e-05	N.D.	0.00012305	9.60323e-05	N.D.	N.D.	N.D.	N.D.	9.41832e-05	N.A.	0.000109541	1.91046e-05	N.A.	N.A.	1.16307	N.A.		<1	N.A.		<1	N.A.
P_0021	Riboflavin	Riboflavin	C00255	HMDB00244	377.145	5.94273	1.53435e-05	3.20353e-05	3.36545e-05	2.41483e-05	8.92157e-06	1.61788e-05	1.35375e-05	2.56284e-05	1.89066e-05	2.70111e-05	1.01368e-05	1.64162e-05	7.61614e-06	1.93575e-05	6.05807e-06	0.607758	0.22664		0.71665	0.33729		1.17917	0.62961
A_0061	Ribose 5-phosphate	R5P	C00117	HMDB01548	229.012	10.968	0.000182483	0.000257776	0.000348373	0.000282153	0.000253216	0.000260382	0.000208165	0.00023176	0.00017078	0.000262878	8.30625e-05	0.000265251	1.50704e-05	0.000203569	3.07487e-05	1.00903	0.96535		0.774385	0.34353		0.767457	0.054704
A_0062	Ribulose 5-phosphate	Ru5P	C00199,C01101	HMDB00618	229.012	11.4008	0.00117298	0.00136298	0.00169677	0.00121091	0.00106739	0.000740705	0.00103555	0.00102958	0.000959366	0.00141091	0.000265165	0.00100634	0.000240975	0.00100817	4.23673e-05	0.713254	0.1228		0.714551	0.11576		1.00182	0.99078
N_0021	Ricinoleic acid	Ricinoleic acid	C08365	No ID	297.245	12.3053	2.09348e-05	4.88487e-05	3.91645e-05	2.72995e-05	2.89506e-05	3.11144e-05	2.96609e-05	3.06821e-05	2.16269e-05	3.6316e-05	1.41733e-05	2.91215e-05	1.91317e-06	2.73233e-05	4.95959e-06	0.801892	0.47266		0.752376	0.38992		0.938252	0.60515
C_0170	S-Adenosylhomocysteine	SAHC	C00021	HMDB00939	385.13	9.70841	0.000210574	0.000264755	0.000322978	0.000226277	0.000183371	0.000158563	0.000146963	0.000146	0.000148139	0.000266102	5.6214e-05	0.000189403	3.42577e-05	0.000147034	1.07093e-06	0.711769	0.12842		0.552547	0.066874		0.7763	0.16533
C_0171	S-Adenosylmethionine	SAM	C00019	HMDB01185	399.145	7.84752	0.000973723	0.00101422	0.000945185	0.00167531	0.00168063	0.00147123	0.00147071	0.00140514	0.00153306	0.00097771	3.46906e-05	0.00160906	0.000119389	0.00146964	6.39643e-05	1.64574	0.0076878	**	1.50314	0.0011759	**	0.913353	0.17079
C_0169	S-Lactoylglutathione	S-Lactoylglutathione	C03451	HMDB01066	380.113	15.6284	N.D.	N.D.	N.D.	8.63585e-05	8.74429e-05	6.61021e-05	7.00788e-05	6.58454e-05	6.59293e-05	N.A.	N.A.	7.99679e-05	1.20203e-05	6.72845e-05	2.4203e-06	1<	N.A.		1<	N.A.		0.841394	0.20554
C_0164	S-Methylglutathione	S-Methylglutathione	C11347	No ID	322.108	15.13	9.39218e-05	0.000116157	9.58571e-05	0.00040152	0.000342914	0.000299541	0.000428786	0.000366869	0.000475491	0.000101979	1.23169e-05	0.000347991	5.11788e-05	0.000423715	5.44883e-05	3.41239	0.01073	*	4.15494	0.0070982	**	1.2176	0.15448
C_0009	Sarcosine	Sarcosine	C00213	HMDB00271	90.0554	10.5519	0.000889893	0.00108169	0.00108094	0.00166272	0.00146798	0.00131983	0.00159906	0.00147926	0.00203342	0.00101751	0.000110519	0.00148351	0.00017197	0.00170391	0.00029158	1.45798	0.022824	*	1.67459	0.041618	*	1.14857	0.33594
C_0117	SDMA	SDMA	No ID	HMDB03334	203.151	8.64404	9.61949e-05	8.20503e-05	8.52351e-05	0.000112842	0.000109908	0.000107533	0.000126288	0.000111378	0.000154255	8.78268e-05	7.41988e-06	0.000110095	2.65947e-06	0.00013064	2.17669e-05	1.25354	0.024536	*	1.48748	0.063836		1.18662	0.24253
A_0074	Sedoheptulose 7-phosphate	S7P	C05382	HMDB01068	289.034	9.97139	0.000294606	0.000289468	0.000385989	0.00044204	0.000319445	0.000175912	0.000354246	0.000422703	0.000372763	0.000323354	5.43039e-05	0.000312466	0.000133201	0.000383237	3.54104e-05	0.966327	0.90501		1.18519	0.19626		1.22649	0.4575
C_0021	Ser	Ser	C00065,C00716,C00740	HMDB00187,HMDB03406	106.05	11.1385	0.0147555	0.0179165	0.0173607	0.0561884	0.0528231	0.0471868	0.0570157	0.0545336	0.0576494	0.0166776	0.00168758	0.0520661	0.00454829	0.0563996	0.00164678	3.12193	0.0023269	**	3.38176	8.2584e-06	***	1.08323	0.23539
C_0102	Serotonin	Serotonin	C00780	HMDB00259	177.103	9.7481	0.00515906	0.00537303	0.00527201	0.00381473	0.00332798	0.00304437	0.00564714	0.00499089	0.0064228	0.00526803	0.000107036	0.00339569	0.000389619	0.00568694	0.000716785	0.644585	0.0099353	**	1.07952	0.41833		1.67475	0.015525	*
C_0073	Spermidine	Spermidine	C00315	HMDB01257	146.166	4.94122	0.000339955	0.000312837	0.000352124	0.000590222	0.000533362	0.000595782	0.000482971	0.000481155	0.000517316	0.000334972	2.01117e-05	0.000573122	3.45447e-05	0.000493814	2.03733e-05	1.71095	0.0014257	**	1.47419	0.0006559	***	0.861621	0.037016	*
C_0118	Spermine	Spermine	C00750	HMDB01256	203.224	4.87419	7.11005e-05	6.00684e-05	0.000104881	0.00013459	0.000106259	7.59631e-05	0.0001001	6.38822e-05	9.17433e-05	7.86835e-05	2.3349e-05	0.000105604	2.93188e-05	8.52419e-05	1.89642e-05	1.34214	0.28454		1.08335	0.72564		0.807184	0.37843
P_0009	Sphinganine	Sphinganine	C00836	HMDB00269	302.306	10.8665	0.000138172	0.000158025	0.000166783	0.000344636	0.000354942	0.000368516	0.000165309	0.000163921	0.000105767	0.000154327	1.46596e-05	0.000356032	1.19772e-05	0.000144999	3.3983e-05	2.307	6.7351e-05	***	0.939555	0.69474		0.407263	0.0043593	**
P_0008	Sphingosine	Sphingosine	C00319	HMDB00252	300.291	10.6813	0.0022994	0.0041438	0.00362206	0.00179434	0.00201814	0.00194649	0.0016296	0.00149175	0.00133206	0.00335509	0.000950741	0.00191966	0.000114287	0.00148447	0.000148901	0.572163	0.11838		0.442454	0.073024		0.7733	0.018086	*
C_0070	Stachydrine	Stachydrine	C10172	HMDB04827	144.102	12.9733	0.000466654	0.000624101	0.000542974	0.000118565	8.90696e-05	9.46352e-05	0.000217989	0.000196177	0.000233496	0.000544576	7.87356e-05	0.000100757	1.56718e-05	0.000215887	1.87479e-05	0.185018	0.0083321	**	0.396432	0.014635	*	2.14266	0.0013993	**
N_0018	Stearic acid	Stearic acid	C01530	HMDB00827	283.265	14.9109	0.00395723	0.00753895	0.00323227	0.00190387	0.00239117	0.00270586	0.00271712	0.0025772	0.0043658	0.00490948	0.00230585	0.00233363	0.000404078	0.00322004	0.00099472	0.475332	0.18955		0.655882	0.33589		1.37984	0.25958
P_0012	Stearoyl ethanolamide	Stearoyl ethanolamide	No ID	No ID	328.322	14.077	0.00012832	0.000179604	0.000169761	0.000105638	0.00010759	0.000106337	0.00010687	0.000104538	0.000108349	0.000159228	2.72159e-05	0.000106522	9.88611e-07	0.000106586	1.92134e-06	0.668987	0.078357		0.669391	0.078		1.0006	0.96211
A_0011	Succinic acid	Succinic acid	C00042	HMDB00254	117.02	21.6749	0.00604715	0.00731437	0.00677383	0.0162225	0.0147483	0.0140063	0.0127991	0.0128183	0.0136262	0.00671178	0.000635888	0.0149924	0.00112807	0.0130812	0.000472102	2.23374	0.0012504	**	1.94899	0.00025186	***	0.872526	0.082954
C_0042	Taurine	Taurine	C00245	HMDB00251	126.022	25.9702	0.0287864	0.0332524	0.0309804	0.0185693	0.0172942	0.011769	0.0183588	0.01503	0.0187911	0.0310064	0.00223308	0.0158775	0.00361476	0.0173933	0.00205807	0.512071	0.0062666	**	0.560959	0.0015238	**	1.09547	0.57046
N_0055	Taurochenodeoxycholic acid	Taurochenodeoxycholic acid	C05465	HMDB00951	498.289	12.2967	0.00845187	0.0205631	0.0149971	6.8355e-05	4.44761e-05	7.17269e-05	0.000452062	0.000597142	0.000502241	0.0146707	0.00606219	6.15193e-05	1.48559e-05	0.000517148	7.368e-05	0.00419335	0.052884		0.0352505	0.056039		8.40627	0.0068047	**
N_0056	Taurocholic acid	Taurocholic acid	C05122	HMDB00036	514.285	11.5319	5.20452e-05	0.000158835	9.92731e-05	N.D.	N.D.	N.D.	5.27573e-06	6.36834e-06	N.D.	0.000103384	5.35134e-05	N.A.	N.A.	5.82204e-06	7.72597e-07	<1	N.A.		0.0563145	0.0873		1<	N.A.
N_0053	Taurodeoxycholic acid	Taurodeoxycholic acid	C05463	HMDB00896	498.289	12.5912	2.06624e-05	3.58047e-05	2.38742e-05	N.D.	N.D.	N.D.	N.D.	N.D.	N.D.	2.67805e-05	7.9785e-06	N.A.	N.A.	N.A.	N.A.	<1	N.A.		<1	N.A.		N.A.	N.A.
N_0052	Taurolithocholic acid	Taurolithocholic acid	C02592	HMDB00722	482.295	13.2563	0.000115842	0.000416673	0.000273264	N.D.	N.D.	N.D.	N.D.	N.D.	N.D.	0.000268593	0.00015047	N.A.	N.A.	N.A.	N.A.	<1	N.A.		<1	N.A.		N.A.	N.A.
N_0054	Tauroursodeoxycholic acid	Tauroursodeoxycholic acid	No ID	HMDB00874	498.289	11.31	0.0230926	0.051589	0.0389558	0.000114484	6.4675e-05	0.000147268	0.000686006	0.000865221	0.000704883	0.0378791	0.0142787	0.000108809	4.15882e-05	0.000752037	9.84737e-05	0.00287254	0.044482	*	0.0198536	0.045926	*	6.91151	0.0029854	**
A_0029	Terephthalic acid	Terephthalic acid	C06337	HMDB02428	165.02	17.1591	0.000144353	0.000138597	0.000143624	0.000148327	0.000159391	0.00014085	0.00013127	0.000140768	0.000133338	0.000142191	3.1341e-06	0.000149523	9.32865e-06	0.000135125	4.99524e-06	1.05156	0.30539		0.950309	0.11971		0.903712	0.098011
C_0107	Theobromine	Theobromine	C07480	HMDB02825	181.072	26.0187	0.0189071	0.0186859	0.0195087	0.00523984	0.0073915	0.00563428	0.0120478	0.00993734	0.0116367	0.0190339	0.00042583	0.00608854	0.0011455	0.0112073	0.00111884	0.319879	0.00090565	***	0.588806	0.0029293	**	1.84072	0.0052095	**
C_0149	Thiamine	Thiamine	C00378	HMDB00235	265.113	7.27923	1.1547e-05	2.89698e-05	1.79624e-05	6.05851e-05	5.68006e-05	4.22184e-05	3.13567e-05	4.25503e-05	4.44326e-05	1.94931e-05	8.81169e-06	5.32014e-05	9.69794e-06	3.94465e-05	7.06892e-06	2.72924	0.011431	*	2.02362	0.040037	*	0.741457	0.12469
C_0167	Thiamine phosphate	TMP	C01081	HMDB02666	345.079	12.0376	N.D.	N.D.	1.48103e-05	3.85614e-05	2.94554e-05	2.63959e-05	3.20459e-05	3.64717e-05	3.62026e-05	1.48103e-05	N.A.	3.14709e-05	6.32822e-06	3.49067e-05	2.48125e-06	2.12492	N.A.		2.35692	N.A.		1.10918	0.4546
C_0058	Thiaproline	Thiaproline	No ID	No ID	134.027	15.871	0.000701959	0.0010605	0.000706492	0.000321792	0.000307435	0.000276332	0.000394156	0.00030495	0.000343813	0.000822984	0.000205707	0.000301853	2.32385e-05	0.00034764	4.47255e-05	0.366779	0.046613	*	0.422414	0.051403		1.15169	0.21348
C_0036	Thr	Thr	C00188,C00820	HMDB00167	120.066	11.7634	0.0121698	0.0149619	0.0143042	0.0458799	0.0444911	0.0410753	0.0663566	0.0637814	0.0708113	0.013812	0.00145967	0.0438154	0.0024725	0.0669831	0.00355657	3.17227	0.00022785	***	4.84963	0.00035336	***	1.52876	0.001277	**
C_0135	Thr-Asp-1 Ser-Glu-1	No Label No Label	No ID No ID	No ID No ID	235.094	11.9771	N.D.	N.D.	N.D.	2.39578e-05	2.97631e-05	1.77722e-05	2.3173e-05	2.12185e-05	2.2666e-05	N.A.	N.A.	2.3831e-05	5.99646e-06	2.23525e-05	1.01422e-06	1<	N.A.		1<	N.A.		0.937957	0.71266
C_0134	Thr-Asp-2 Ser-Glu-2	No Label No Label	No ID No ID	No ID No ID	235.093	11.8998	1.75933e-05	2.28612e-05	1.80056e-05	2.1116e-05	1.71017e-05	2.00969e-05	1.59799e-05	2.42767e-05	2.55892e-05	1.94867e-05	2.92965e-06	1.94382e-05	2.08662e-06	2.19486e-05	5.21055e-06	0.997511	0.9826		1.12634	0.52487		1.12915	0.50225
A_0020	Threonic acid	Threonic acid	C01620	HMDB00943	135.03	9.61766	0.000327744	0.000454624	0.000383852	0.000512187	0.000468461	0.000464784	0.000619626	0.000633358	0.000665024	0.00038874	6.35809e-05	0.00048181	2.6371e-05	0.000639336	2.3282e-05	1.23942	0.11186		1.64464	0.012672	*	1.32695	0.0015844	**
C_0138	Thymidine	Thymidine	C00214	HMDB00273	243.1	26.0463	0.000283402	0.000315012	0.000316631	0.000189294	0.00020166	0.000178285	0.0001514	0.000137732	0.000165768	0.000305015	1.87348e-05	0.000189746	1.1694e-05	0.000151633	1.40194e-05	0.622088	0.0018124	**	0.497133	0.00051769	***	0.799136	0.023683	*
C_0166	Topiramic acid	Topiramic acid	C07502	HMDB05034	340.106	26.1987	1.72751e-05	N.D.	1.17878e-05	1.13276e-05	2.4004e-05	1.54851e-05	3.3898e-05	1.81981e-05	1.04336e-05	1.45314e-05	3.88006e-06	1.69389e-05	6.462e-06	2.08432e-05	1.19538e-05	1.16567	0.63914		1.43435	0.4676		1.2305	0.65212
C_0049	trans-Glutaconic acid	trans-Glutaconic acid	C02214	HMDB00620	131.034	27.107	0.000159476	N.D.	0.000147758	0.000248537	0.000261801	0.000251473	0.000184781	0.000163066	0.000176021	0.000153617	8.28597e-06	0.000253937	6.96692e-06	0.000174622	1.09249e-05	1.65305	0.0055261	**	1.13674	0.098989		0.68766	0.0010149	**
C_0080	Triethanolamine	Triethanolamine	C06771	No ID	150.113	9.1366	8.46478e-05	5.8495e-05	5.89392e-05	5.32833e-05	6.84508e-05	6.10029e-05	7.00788e-05	4.59861e-05	7.21355e-05	6.73607e-05	1.49728e-05	6.09124e-05	7.58415e-06	6.27334e-05	1.45401e-05	0.904272	0.5539		0.931307	0.72053		1.0299	0.85971
C_0064	Trigonelline	Trigonelline	C01004	HMDB00875	138.055	11.6977	0.000465927	0.000597908	0.00056547	7.1597e-05	5.57894e-05	5.93532e-05	6.57716e-05	7.21506e-05	6.79081e-05	0.000543102	6.87751e-05	6.22465e-05	8.29149e-06	6.86101e-05	3.24693e-06	0.114613	0.0061541	**	0.12633	0.0068328	**	1.10223	0.31585
P_0036	Trilaurin	Trilaurin	No ID	HMDB11188	656.583	17.2949	N.D.	N.D.	N.D.	0.00144675	0.000222053	0.000250315	0.000458368	0.000228711	0.000243078	N.A.	N.A.	0.000639705	0.000699062	0.000310052	0.000128646	1<	N.A.		1<	N.A.		0.48468	0.50144
C_0005	Trimethylamine N-oxide	Trimethylamine N-oxide	C01104	HMDB00925	76.0763	7.27181	6.069e-05	5.73843e-05	6.30843e-05	0.00160813	0.00169298	0.00154588	0.000226087	0.000235141	0.000225176	6.03862e-05	2.8621e-06	0.00161567	7.38383e-05	0.000228801	5.50899e-06	26.7555	0.00073843	***	3.78896	2.0831e-05	***	0.141614	0.00089096	***
C_0120	Trp	Trp	C00078,C00525,C00806	HMDB00929	205.098	12.345	0.00409501	0.00469695	0.00461673	0.0052672	0.00531393	0.00472557	0.00572092	0.00490386	0.00503617	0.00446956	0.000326844	0.00510223	0.000327033	0.00522032	0.000438553	1.14155	0.076818		1.16797	0.081491		1.02314	0.72894
C_0108	Tyr	Tyr	C00082,C01536,C06420	HMDB00158	182.082	12.7676	0.0134783	0.0167995	0.0156119	0.0178175	0.0171178	0.0155996	0.0180201	0.0172284	0.0163062	0.0152966	0.00168294	0.016845	0.00113383	0.0171849	0.000857782	1.10123	0.26594		1.12345	0.18261		1.02018	0.7015
C_0094	Tyr-Arg_divalent	Tyr-Arg_divalent	No ID	No ID	169.596	8.56098	1.8548e-05	1.30966e-05	1.30832e-05	3.39435e-05	3.2313e-05	2.59834e-05	4.35462e-05	2.80145e-05	4.47923e-05	1.49093e-05	3.15123e-06	3.07466e-05	4.20485e-06	3.87844e-05	9.34775e-06	2.06225	0.0078967	**	2.60136	0.036493	*	1.26142	0.27418
C_0163	Tyr-Glu	Tyr-Glu	No ID	No ID	311.125	12.5011	4.09601e-05	4.14648e-05	4.21857e-05	6.47294e-05	6.11969e-05	4.64177e-05	5.88369e-05	6.15413e-05	7.19556e-05	4.15369e-05	6.15986e-07	5.7448e-05	9.71441e-06	6.41113e-05	6.92664e-06	1.38306	0.10445		1.54348	0.029156	*	1.11599	0.39353
C_0066	Tyramine	Tyramine	C00483	HMDB00306	138.092	9.13933	N.D.	N.D.	N.D.	1.24328e-05	N.D.	N.D.	3.55778e-05	4.77228e-05	4.96044e-05	N.A.	N.A.	1.24328e-05	N.A.	4.43017e-05	7.61343e-06	1<	N.A.		1<	N.A.		3.56329	N.A.
A_0095	UDP	UDP	C00015	HMDB00295	402.996	12.1121	N.D.	N.D.	N.D.	N.D.	0.000128926	7.4708e-05	8.80542e-05	N.D.	9.96392e-05	N.A.	N.A.	0.000101817	3.83379e-05	9.38467e-05	8.19182e-06	1<	N.A.		1<	N.A.		0.921719	0.81864
A_0112	UDP-glucose UDP-galactose	UDP-Glc UDP-Gal	C00029 C00052	HMDB00286 HMDB00302	565.05	8.97947	0.00195716	0.00249541	0.00248884	0.00503037	0.00449674	0.0037356	0.00324624	0.00274588	0.00298793	0.0023138	0.00030888	0.0044209	0.000650705	0.00299335	0.000250224	1.91067	0.016676	*	1.29369	0.043764	*	0.67709	0.048474	*
A_0113	UDP-glucuronic acid	UDP-GlcA	C00167	HMDB00935	579.028	11.4539	0.00050478	0.000505286	0.000569366	0.00215436	0.00160959	0.00143001	0.000808922	0.000865118	0.0010952	0.000526477	3.71434e-05	0.00173132	0.000377205	0.00092308	0.000151685	3.2885	0.03013	*	1.75331	0.03894	*	0.533166	0.050254
A_0116	UDP-N-acetylgalactosamine UDP-N-acetylglucosamine	UDP-N-acetylgalactosamine UDP-GlcNAc	C00203 C00043	HMDB00304 HMDB00290	606.076	8.79271	0.00278015	0.00298775	0.00312211	0.0061047	0.0059423	0.00508313	0.00457436	0.0045478	0.00485632	0.00296334	0.000172282	0.00571005	0.000548961	0.00465949	0.000170976	1.9269	0.0082048	**	1.57238	0.00026737	***	0.816016	0.069145
A_0081	UMP	UMP	C00105	HMDB00288	323.03	10.1816	6.01469e-05	9.06123e-05	7.26668e-05	0.00208754	0.00197716	0.00258669	0.00200536	0.00190286	0.00313063	7.44753e-05	1.5313e-05	0.00221713	0.000324771	0.00234628	0.000681191	29.77	0.007468	**	31.5042	0.028633	*	1.05825	0.78709
C_0026	Uracil	Uracil	C00106	HMDB00300	113.035	26.0061	0.00468368	0.00571053	0.0052607	0.00535174	0.00470134	0.00335914	0.00388444	0.00388711	0.00458222	0.0052183	0.000514735	0.00447074	0.00101612	0.00411792	0.000402095	0.856742	0.33916		0.789131	0.046452	*	0.921083	0.62034
C_0001	Urea	Urea	C00086	HMDB00294	61.0401	24.8191	0.0395738	0.042251	0.0434412	0.0741014	0.0794314	0.0749702	0.14104	0.139113	0.145476	0.0417553	0.00198077	0.0761677	0.00285967	0.141877	0.00326282	1.82414	0.00015048	***	3.39781	9.9583e-06	***	1.86269	1.4556e-05	***
A_0033	Uric acid	Uric acid	C00366	HMDB00289	167.022	9.27634	0.000263965	0.000465336	0.000359914	8.09232e-05	0.00013577	0.000159576	0.000378998	0.000447194	0.000357994	0.000363072	0.000100723	0.000125423	4.03345e-05	0.000394729	4.66339e-05	0.34545	0.040417	*	1.08719	0.65721		3.14718	0.0017759	**
C_0140	Uridine	Uridine	C00299	HMDB00296	245.078	26.0756	0.00672828	0.00730415	0.00727685	0.00250017	0.00304824	0.00216472	0.00368428	0.00332961	0.00419906	0.00710309	0.000324885	0.00257104	0.000446001	0.00373765	0.000437172	0.361961	0.00024703	***	0.526201	0.00065188	***	1.45375	0.03183	*
C_0067	Urocanic acid	Urocanic acid	C00785	HMDB00301	139.051	9.15963	4.73246e-05	5.27566e-05	4.77126e-05	N.D.	N.D.	N.D.	3.57932e-05	4.31167e-05	3.36842e-05	4.92646e-05	3.03035e-06	N.A.	N.A.	3.75313e-05	4.95064e-06	<1	N.A.		0.761832	0.033685	*	1<	N.A.
A_0105	UTP	UTP	C00075	HMDB00285	482.96	13.0606	0.000125287	N.D.	0.000110069	N.D.	8.94094e-05	N.D.	N.D.	N.D.	N.D.	0.000117678	1.07609e-05	8.94094e-05	N.A.	N.A.	N.A.	0.75978	N.A.		<1	N.A.		<1	N.A.
C_0034	Val	Val	C00183,C06417,C16436	HMDB00883	118.087	11.2104	0.0310894	0.0363969	0.0355489	0.0489141	0.0485087	0.0447749	0.0588351	0.0555533	0.0565454	0.0343451	0.00285119	0.0473992	0.00228177	0.0569779	0.00168311	1.38009	0.0040336	**	1.65898	0.00088731	***	1.20209	0.0055003	**
A_0031	XA0012	XA0012	No ID	No ID	166.018	9.78961	N.D.	N.D.	5.21491e-05	8.75851e-05	7.90334e-05	7.68994e-05	4.82878e-05	N.D.	N.D.	5.21491e-05	N.A.	8.11727e-05	5.65494e-06	4.82878e-05	N.A.	1.55655	N.A.		0.925956	N.A.		0.594878	N.A.
A_0048	XA0019	XA0019	No ID	No ID	191.02	8.61708	0.000319119	0.000761946	0.000418262	0.000377968	0.000304654	0.000307	0.000702405	0.000430469	0.000656288	0.000499776	0.000232395	0.000329874	4.16671e-05	0.000596387	0.000145528	0.660044	0.33227		1.19331	0.58051		1.80792	0.076896
A_0063	XA0033	XA0033	No ID	No ID	242.08	7.97255	0.0149745	0.0168853	0.0172735	0.0247431	0.0228892	0.0193832	0.0207891	0.0210279	0.0224427	0.0163778	0.00123067	0.0223385	0.00272203	0.0214199	0.000893811	1.36395	0.045697	*	1.30786	0.0060004	**	0.958877	0.62566
A_0089	XA0055	XA0055	No ID	No ID	369	14.8171	N.D.	N.D.	N.D.	0.000137158	0.000136874	0.000104193	N.D.	N.D.	0.000125849	N.A.	N.A.	0.000126075	1.89509e-05	0.000125849	N.A.	1<	N.A.		1<	N.A.		0.99821	N.A.
A_0100	XA0065	XA0065	No ID	No ID	445.055	7.24758	0.000575594	0.000665755	0.000613607	0.000984794	0.000867602	0.0007419	0.000790256	0.000836646	0.000850782	0.000618319	4.52643e-05	0.000864765	0.000121472	0.000825895	3.16626e-05	1.39858	0.058195		1.33571	0.0041944	**	0.955051	0.63969
C_0082	Xanthine	Xanthine	C00385	HMDB00292	153.041	22.641	0.00220157	0.00407933	0.00304579	0.00146648	0.00149466	0.00128999	0.0019703	0.00159501	0.0018203	0.0031089	0.00094047	0.00141704	0.000110933	0.0017952	0.000188899	0.455802	0.087423		0.577441	0.13166		1.26687	0.052877
A_0073	Xanthosine	Xanthosine	C01762	HMDB00299	283.066	7.95125	9.37384e-05	0.000129446	0.000137212	N.D.	N.D.	N.D.	N.D.	N.D.	N.D.	0.000120132	2.31852e-05	N.A.	N.A.	N.A.	N.A.	<1	N.A.		<1	N.A.		N.A.	N.A.
C_0003	XC0001	XC0001	No ID	No ID	72.0813	7.02616	7.86925e-05	0.000149523	0.000131177	0.000108461	8.90696e-05	0.000108433	8.48526e-05	8.7064e-05	9.7185e-05	0.000119798	3.6761e-05	0.000101988	1.11876e-05	8.97005e-05	6.57536e-06	0.851335	0.49477		0.748767	0.29055		0.879521	0.19292
C_0046	XC0016	XC0016	No ID	No ID	129.067	9.75184	0.000983542	0.00124672	0.00115357	0.000771345	0.00073678	0.000606055	0.00124596	0.00126575	0.00139666	0.00112794	0.000133447	0.000704727	8.71826e-05	0.00130279	8.18939e-05	0.624789	0.014207	*	1.15501	0.13966		1.84864	0.00099537	***
C_0097	XC0040	XC0040	No ID	No ID	174.086	13.7502	N.D.	N.D.	1.90851e-05	3.55617e-05	3.31923e-05	3.66693e-05	N.D.	2.33706e-05	1.95629e-05	1.90851e-05	N.A.	3.51411e-05	1.77624e-06	2.14668e-05	2.69244e-06	1.84129	N.A.		1.12479	N.A.		0.610874	0.040631	*
C_0123	XC0061	XC0061	No ID	No ID	218.14	10.408	0.00385343	0.00463314	0.00436353	0.00233117	0.00246841	0.00190766	0.00281138	0.00261022	0.00305249	0.00428337	0.000395986	0.00223575	0.000292296	0.0028247	0.000221435	0.52196	0.0026874	**	0.659457	0.010117	*	1.26342	0.053854
C_0146	XC0089	XC0089	No ID	No ID	255.098	10.6375	5.27799e-05	8.36238e-05	6.45524e-05	4.78366e-05	4.55899e-05	3.98938e-05	4.33308e-05	3.69625e-05	4.09697e-05	6.69854e-05	1.55652e-05	4.44401e-05	4.09436e-06	4.0421e-05	3.21942e-06	0.66343	0.12081		0.603431	0.092278		0.909562	0.25598
C_0162	XC0126	XC0126	No ID	No ID	310.114	17.07	3.15043e-05	4.36399e-05	4.64173e-05	0.000257891	0.000360587	0.000447905	0.000130423	0.000154004	0.000122954	4.05205e-05	7.93078e-06	0.000355461	9.51104e-05	0.000135794	1.62068e-05	8.77238	0.028366	*	3.35124	0.0031358	**	0.382022	0.053498
C_0165	XC0132	XC0132	No ID	No ID	325.162	9.65631	0.000860298	0.000779594	0.00083862	0.000971336	0.00119835	0.00121308	0.00104201	0.00106568	0.00115052	0.000826171	4.17677e-05	0.00112759	0.000135521	0.00108607	5.7059e-05	1.36484	0.050849		1.31459	0.0041798	**	0.96318	0.6619
C_0168	XC0137	XC0137	No ID	No ID	350.102	15.3037	N.D.	N.D.	N.D.	5.42701e-05	4.44908e-05	2.16341e-05	3.75591e-05	2.92227e-05	4.26786e-05	N.A.	N.A.	4.01317e-05	1.6749e-05	3.64868e-05	6.79177e-06	1<	N.A.		1<	N.A.		0.909178	0.75283
P_0029	α-Tocopherol	a-Tocopherol	C02477	HMDB01893	431.386	15.9903	0.000319064	0.000351813	0.000370199	7.15236e-05	8.68147e-05	6.66787e-05	2.86165e-05	6.48969e-05	4.09727e-05	0.000347025	2.59013e-05	7.50056e-05	1.05099e-05	4.48287e-05	1.8445e-05	0.216139	0.00091956	***	0.12918	0.00015743	***	0.597671	0.086017
P_0035	α-Tocopherol acetate-1	No Label	No ID	No ID	490.426	16.2343	5.5802e-05	0.000188969	0.000127546	0.0141763	0.000802461	0.000703348	0.00487002	0.00342305	0.00575044	0.000124106	6.66502e-05	0.00522737	0.00775016	0.00468117	0.00117513	42.1203	0.37224		37.7192	0.02117	*	0.895511	0.91454
P_0034	α-Tocopherol acetate-2	No Label	No ID	No ID	490.426	16.0507	N.D.	N.D.	N.D.	7.42874e-05	N.D.	N.D.	2.8112e-05	1.87817e-05	3.28734e-05	N.A.	N.A.	7.42874e-05	N.A.	2.65891e-05	7.16822e-06	1<	N.A.		1<	N.A.		0.357921	N.A.
C_0008	β-Ala	b-Ala	C00099	HMDB00056	90.0553	8.10807	0.003039	0.00342709	0.00365358	0.00638658	0.00600257	0.00551527	0.0110453	0.0110333	0.012273	0.00337323	0.000310809	0.00596814	0.000436673	0.0114506	0.000712293	1.76927	0.0017071	**	3.39454	0.00063807	***	1.91861	0.00090477	***
C_0124	β-Ala-Lys	b-Ala-Lys	C05341	No ID	218.151	7.4964	8.02382e-05	8.04769e-05	9.44322e-05	0.000113434	7.82107e-05	7.06014e-05	6.7193e-05	9.82018e-05	0.000107484	8.50491e-05	8.12687e-06	8.74155e-05	2.28519e-05	9.09595e-05	2.10991e-05	1.02782	0.87853		1.06949	0.68602		1.04054	0.85323
P_0004	β-Estradiol 17α-Estradiol	b-Estradiol 17a-Estradiol	C00951 C02537	HMDB00151 HMDB00429	273.19	9.67254	5.06336e-05	3.93092e-05	5.30407e-05	2.57396e-05	2.62592e-05	2.44756e-05	4.69467e-05	4.18793e-05	4.4433e-05	4.76612e-05	7.33246e-06	2.54915e-05	9.17342e-07	4.44197e-05	2.53375e-06	0.534847	0.032878	*	0.931989	0.53164		1.74253	0.0026697	**
C_0071	γ-Butyrobetaine	Actinine	C01181	HMDB01161	146.118	8.98393	0.00152657	0.00189637	0.0016196	0.00234182	0.00272797	0.00249872	0.00333803	0.00296554	0.00377816	0.00168084	0.000192356	0.00252284	0.000194197	0.00336057	0.000406782	1.50093	0.0059451	**	1.99934	0.008744	**	1.33206	0.051818
C_0133	γ-Glu-2-aminobutyric acid	g-Glu-2-aminobutyric acid	No ID	No ID	233.114	13.8507	N.D.	N.D.	N.D.	2.58128e-05	2.79606e-05	2.47836e-05	8.14068e-05	8.67619e-05	9.39919e-05	N.A.	N.A.	2.61857e-05	1.62101e-06	8.73869e-05	6.31579e-06	1<	N.A.		1<	N.A.		3.3372	0.0021679	**
C_0145	γ-Glu-Cys	g-Glu-Cys	C00669	HMDB01049	251.071	14.4719	0.00141928	0.00200045	0.00185112	0.00081934	0.000729834	0.000663159	0.000572045	0.000531483	0.000581941	0.00175695	0.000301809	0.000737444	7.83683e-05	0.000561823	2.67369e-05	0.41973	0.022227	*	0.319772	0.019931	*	0.761851	0.048361	*
ID consists of analysis mode and number. 'C', 'A', 'P' and 'N' showed cation, anion, positive and negative modes, respectively.
N.D. (Not Detected): The target peak or metabolite was below detection limits.
N.A. (Not Available): The calculation was impossible because of insufficience of the data.
† Putative metabolites which were assigned on the basis of m/z and MT/RT. FA and AC means fatty acid and acylcarnitine with carbon chain (carbon number : unsaturated bond number).
¶ The ratio is of computed by using averaged detection values. The latter was used as denominator.
|| The p-value is computed by Welch's t-test. (*<0.05, **<0.01, ***<0.001)
Creatine, Glu: Peak intensity is saturated. Relative area was computed by using 13C isotope ion peak.
The data are sorted by Compound name in ascending order.

## Sheet: Table S6
KEGG Pathway Clustering
Pathway Cluster	ID	Compound name	Comparative Analysis
			WEANING-1W vs WEANING			WEANING-2W vs WEANING			WEANING-2W vs WEANING-1W
			Ratio ¶	p-value ||		Ratio ¶	p-value ||		Ratio ¶	p-value ||
ABC transporters	C_0010	Ala	1.93168	0.006942	**	1.79119	0.00019412	***	0.927274	0.33248
ABC transporters	C_0100	Arg	1.34555	0.013794	*	1.47124	0.0066317	**	1.09341	0.094631
ABC transporters	C_0059	Asp	1.41045	0.0062616	**	1.91336	0.0029569	**	1.35655	0.021685	*
ABC transporters	C_0032	Betaine	1.81443	0.0087195	**	2.53313	0.003503	**	1.3961	0.014484	*
ABC transporters	C_0087	Carnitine	0.540589	0.028344	*	0.739309	0.071451		1.3676	0.011999	*
ABC transporters	C_0020	Choline	0.330624	0.031881	*	0.325401	0.029778	*	0.984202	0.8214
ABC transporters	C_0136	Cystine	<1	N.A.		<1	N.A.		N.A.	N.A.
ABC transporters	A_0051	Galacturonic acid	0.54798	0.21327		0.264854	0.099512		0.483328	0.0028427	**
ABC transporters	C_0074	Gln	2.85277	0.0017467	**	3.13002	3.6435e-06	***	1.09718	0.097861
ABC transporters	C_0078	Glu	1.45666	0.0015415	**	1.452	0.00084731	***	0.996797	0.93179
ABC transporters	C_0161	Glutathione (GSH)	1.60092	0.027207	*	1.09197	0.045694	*	0.682086	0.041572	*
ABC transporters	C_0004	Gly	1.57228	0.016702	*	1.75294	0.001737	**	1.11491	0.2349
ABC transporters	A_0036	Glycerol 3-phosphate	0.691594	0.12646		0.91277	0.55372		1.31981	0.027781	*
ABC transporters	C_0083	His	1.06375	0.50402		1.09975	0.31718		1.03384	0.55638
ABC transporters	C_0052	Ile	2.0485	0.00025138	***	2.42452	8.5846e-05	***	1.18356	0.007523	**
ABC transporters	C_0053	Leu	1.3484	0.018431	*	1.49998	0.0056158	**	1.11242	0.074994
ABC transporters	C_0075	Lys	2.29045	0.0006969	***	1.55404	0.011631	*	0.678483	0.00018806	***
ABC transporters	C_0079	Met	0.993066	0.93344		0.638027	0.017598	*	0.642482	0.0090432	**
ABC transporters	C_0126	N-Acetylglucosamine	0.926652	0.65105		0.692922	0.073203		0.747769	0.15876
ABC transporters	C_0057	Ornithine	1.66411	4.0186e-05	***	3.16494	0.0058679	**	1.90188	0.012733	*
ABC transporters	C_0091	Phe	1.34344	0.0059707	**	1.31428	0.0099981	**	0.978291	0.68836
ABC transporters	C_0030	Pro	1.1316	0.074606		1.23655	0.004824	**	1.09275	0.12596
ABC transporters	C_0007	Putrescine	2.07744	0.002299	**	0.450282	0.018998	*	0.216749	0.004396	**
ABC transporters	C_0021	Ser	3.12193	0.0023269	**	3.38176	8.2584e-06	***	1.08323	0.23539
ABC transporters	C_0073	Spermidine	1.71095	0.0014257	**	1.47419	0.0006559	***	0.861621	0.037016	*
ABC transporters	C_0042	Taurine	0.512071	0.0062666	**	0.560959	0.0015238	**	1.09547	0.57046
ABC transporters	C_0149	Thiamine	2.72924	0.011431	*	2.02362	0.040037	*	0.741457	0.12469
ABC transporters	C_0036	Thr	3.17227	0.00022785	***	4.84963	0.00035336	***	1.52876	0.001277	**
ABC transporters	C_0001	Urea	1.82414	0.00015048	***	3.39781	9.9583e-06	***	1.86269	1.4556e-05	***
ABC transporters	C_0034	Val	1.38009	0.0040336	**	1.65898	0.00088731	***	1.20209	0.0055003	**
Pathway Cluster	ID	Compound name	Comparative Analysis
			WEANING-1W vs WEANING			WEANING-2W vs WEANING			WEANING-2W vs WEANING-1W
			Ratio ¶	p-value ||		Ratio ¶	p-value ||		Ratio ¶	p-value ||
Ala and Asp metabolism	A_0101	Adenylosuccinic acid	1.69758	0.043737	*	1.72976	0.015214	*	1.01896	0.89263
Ala and Asp metabolism	C_0010	Ala	1.93168	0.006942	**	1.79119	0.00019412	***	0.927274	0.33248
Ala and Asp metabolism	C_0157	Argininosuccinic acid	1.17035	0.37176		1.26228	0.18838		1.07855	0.44969
Ala and Asp metabolism	C_0055	Asn	3.71047	0.0045267	**	3.40156	0.00068321	***	0.916748	0.2772
Ala and Asp metabolism	C_0059	Asp	1.41045	0.0062616	**	1.91336	0.0029569	**	1.35655	0.021685	*
Ala and Asp metabolism	A_0008	Fumaric acid	0.888241	0.37313		1.05009	0.61724		1.18221	0.14809
Ala and Asp metabolism	A_0039	N-Acetylaspartic acid	0.958786	0.80152		0.802137	0.081728		0.836618	0.364
Pathway Cluster	ID	Compound name	Comparative Analysis
			WEANING-1W vs WEANING			WEANING-2W vs WEANING			WEANING-2W vs WEANING-1W
			Ratio ¶	p-value ||		Ratio ¶	p-value ||		Ratio ¶	p-value ||
Amino sugar and nucleotide sugar metabolism	A_0117	CMP-N-acetylneuraminate	1.13119	0.38328		1.00337	0.98029		0.887006	0.044804	*
Amino sugar and nucleotide sugar metabolism	A_0068	Fructose 6-phosphate	0.715205	0.0044213	**	1.02419	0.77118		1.43202	0.02767	*
Amino sugar and nucleotide sugar metabolism	A_0114	GDP-fucose	1.15677	0.097338		1.25068	0.053993		1.08118	0.34575
Amino sugar and nucleotide sugar metabolism	A_0114	ADP-glucose	1.15677	0.097338		1.25068	0.053993		1.08118	0.34575
Amino sugar and nucleotide sugar metabolism	A_0115	GDP-mannose	1.15476	0.205		1.40926	0.017642	*	1.22039	0.036294	*
Amino sugar and nucleotide sugar metabolism	A_0115	GDP-galactose	1.15476	0.205		1.40926	0.017642	*	1.22039	0.036294	*
Amino sugar and nucleotide sugar metabolism	C_0105	Glucosamine	3.72517	0.036156	*	1.18013	0.40726		0.316798	0.045084	*
Amino sugar and nucleotide sugar metabolism	A_0069	Glucose 1-phosphate	2.66504	0.014745	*	3.47159	0.0099011	**	1.30264	0.074911
Amino sugar and nucleotide sugar metabolism	A_0067	Glucose 6-phosphate	1.03318	0.73851		1.63904	0.0091705	**	1.5864	0.00041543	***
Amino sugar and nucleotide sugar metabolism	A_0051	Glucuronic acid	0.54798	0.21327		0.264854	0.099512		0.483328	0.0028427	**
Amino sugar and nucleotide sugar metabolism	A_0051	Galacturonic acid	0.54798	0.21327		0.264854	0.099512		0.483328	0.0028427	**
Amino sugar and nucleotide sugar metabolism	C_0126	N-Acetylglucosamine	0.926652	0.65105		0.692922	0.073203		0.747769	0.15876
Amino sugar and nucleotide sugar metabolism	C_0126	N-Acetylmannosamine	0.926652	0.65105		0.692922	0.073203		0.747769	0.15876
Amino sugar and nucleotide sugar metabolism	A_0076	N-Acetylglucosamine 6-phosphate	1.08667	0.56617		0.78331	0.14544		0.720838	0.085784
Amino sugar and nucleotide sugar metabolism	A_0077	N-Acetylneuraminic acid	1.03187	0.66852		0.808678	0.064552		0.783701	0.038048	*
Amino sugar and nucleotide sugar metabolism	A_0116	UDP-N-acetylglucosamine	1.9269	0.0082048	**	1.57238	0.00026737	***	0.816016	0.069145
Amino sugar and nucleotide sugar metabolism	A_0112	UDP-glucose	1.91067	0.016676	*	1.29369	0.043764	*	0.67709	0.048474	*
Amino sugar and nucleotide sugar metabolism	A_0112	UDP-galactose	1.91067	0.016676	*	1.29369	0.043764	*	0.67709	0.048474	*
Amino sugar and nucleotide sugar metabolism	A_0113	UDP-glucuronic acid	3.2885	0.03013	*	1.75331	0.03894	*	0.533166	0.050254
Pathway Cluster	ID	Compound name	Comparative Analysis
			WEANING-1W vs WEANING			WEANING-2W vs WEANING			WEANING-2W vs WEANING-1W
			Ratio ¶	p-value ||		Ratio ¶	p-value ||		Ratio ¶	p-value ||
Arg and Pro metabolism	C_0027	1-Pyrroline 5-carboxylic acid	0.642167	0.015433	*	0.556976	0.0069212	**	0.867339	0.244
Arg and Pro metabolism	C_0033	5-Aminovaleric acid	0.293945	0.078718		0.55358	0.16972		1.88328	0.012116	*
Arg and Pro metabolism	C_0078	Glu	1.45666	0.0015415	**	1.452	0.00084731	***	0.996797	0.93179
Arg and Pro metabolism	C_0030	Pro	1.1316	0.074606		1.23655	0.004824	**	1.09275	0.12596
Arg and Pro metabolism	A_0003	Pyruvic acid	N.A.	N.A.		1<	N.A.		1<	N.A.
Pathway Cluster	ID	Compound name	Comparative Analysis
			WEANING-1W vs WEANING			WEANING-2W vs WEANING			WEANING-2W vs WEANING-1W
			Ratio ¶	p-value ||		Ratio ¶	p-value ||		Ratio ¶	p-value ||
Ascorbate and aldarate metabolism	A_0040	Ascorbic acid	0.898032	0.38747		0.974104	0.77142		1.08471	0.45535
Ascorbate and aldarate metabolism	A_0115	GDP-mannose	1.15476	0.205		1.40926	0.017642	*	1.22039	0.036294	*
Ascorbate and aldarate metabolism	A_0115	GDP-galactose	1.15476	0.205		1.40926	0.017642	*	1.22039	0.036294	*
Ascorbate and aldarate metabolism	A_0051	Glucuronic acid	0.54798	0.21327		0.264854	0.099512		0.483328	0.0028427	**
Ascorbate and aldarate metabolism	A_0051	Galacturonic acid	0.54798	0.21327		0.264854	0.099512		0.483328	0.0028427	**
Ascorbate and aldarate metabolism	A_0003	Pyruvic acid	N.A.	N.A.		1<	N.A.		1<	N.A.
Ascorbate and aldarate metabolism	A_0062	Ribulose 5-phosphate	0.713254	0.1228		0.714551	0.11576		1.00182	0.99078
Ascorbate and aldarate metabolism	A_0020	Threonic acid	1.23942	0.11186		1.64464	0.012672	*	1.32695	0.0015844	**
Ascorbate and aldarate metabolism	A_0112	UDP-glucose	1.91067	0.016676	*	1.29369	0.043764	*	0.67709	0.048474	*
Ascorbate and aldarate metabolism	A_0113	UDP-glucuronic acid	3.2885	0.03013	*	1.75331	0.03894	*	0.533166	0.050254
Pathway Cluster	ID	Compound name	Comparative Analysis
			WEANING-1W vs WEANING			WEANING-2W vs WEANING			WEANING-2W vs WEANING-1W
			Ratio ¶	p-value ||		Ratio ¶	p-value ||		Ratio ¶	p-value ||
Bile secretion	C_0063	1-Methylnicotinamide	4.84439	0.0021893	**	6.97619	0.0019758	**	1.44006	0.0076025	**
Bile secretion	A_0096	Acetyl CoA_divalent	1<	N.A.		1<	N.A.		0.852891	N.A.
Bile secretion	C_0072	Acetylcholine	1.32592	0.23039		1.09274	0.60011		0.824134	0.31581
Bile secretion	C_0087	Carnitine	0.540589	0.028344	*	0.739309	0.071451		1.3676	0.011999	*
Bile secretion	N_0043	Chenodeoxycholic acid	0.0764843	0.037158	*	0.789706	0.37609		10.3251	0.011774	*
Bile secretion	P_0019	Cholesterol	0.700497	0.010003	*	0.735297	0.017852	*	1.04968	0.30812
Bile secretion	N_0045	Cholic acid	0.115682	N.A.		1.97276	0.040148	*	17.0533	N.A.
Bile secretion	C_0020	Choline	0.330624	0.031881	*	0.325401	0.029778	*	0.984202	0.8214
Bile secretion	P_0016	Cortisol	<1	N.A.		0.929914	0.060843		1<	N.A.
Bile secretion	C_0161	Glutathione (GSH)	1.60092	0.027207	*	1.09197	0.045694	*	0.682086	0.041572	*
Bile secretion	N_0048	Glycochenodeoxycholic acid	0.0354178	0.034084	*	0.517329	0.11421		14.6065	0.0044917	**
Bile secretion	N_0050	Glycocholic acid	0.0943899	0.052986		0.699261	0.30146		7.40821	0.0072745	**
Bile secretion	N_0041	Lithocholic acid	<1	N.A.		<1	N.A.		N.A.	N.A.
Bile secretion	C_0102	Serotonin	0.644585	0.0099353	**	1.07952	0.41833		1.67475	0.015525	*
Bile secretion	C_0073	Spermidine	1.71095	0.0014257	**	1.47419	0.0006559	***	0.861621	0.037016	*
Bile secretion	C_0118	Spermine	1.34214	0.28454		1.08335	0.72564		0.807184	0.37843
Bile secretion	N_0055	Taurochenodeoxycholic acid	0.00419335	0.052884		0.0352505	0.056039		8.40627	0.0068047	**
Bile secretion	N_0056	Taurocholic acid	<1	N.A.		0.0563145	0.0873		1<	N.A.
Bile secretion	A_0033	Uric acid	0.34545	0.040417	*	1.08719	0.65721		3.14718	0.0017759	**
Pathway Cluster	ID	Compound name	Comparative Analysis
			WEANING-1W vs WEANING			WEANING-2W vs WEANING			WEANING-2W vs WEANING-1W
			Ratio ¶	p-value ||		Ratio ¶	p-value ||		Ratio ¶	p-value ||
Biosynthesis of type II polyketide backbone	A_0096	Acetyl CoA_divalent	1<	N.A.		1<	N.A.		0.852891	N.A.
Pathway Cluster	ID	Compound name	Comparative Analysis
			WEANING-1W vs WEANING			WEANING-2W vs WEANING			WEANING-2W vs WEANING-1W
			Ratio ¶	p-value ||		Ratio ¶	p-value ||		Ratio ¶	p-value ||
Biosynthesis of unsaturated fatty acids	N_0028	Arachidic acid	0.620953	0.20632		0.697738	0.28001		1.12366	0.27256
Biosynthesis of unsaturated fatty acids	N_0023	Arachidonic acid	0.191361	0.013956	*	0.140562	0.014179	*	0.734541	0.22458
Biosynthesis of unsaturated fatty acids	N_0034	Erucic acid	0.696152	0.17981		0.726149	0.21252		1.04309	0.72697
Biosynthesis of unsaturated fatty acids	N_0016	Linoleic acid	0.446844	0.09153		0.451317	0.085932		1.01001	0.958
Biosynthesis of unsaturated fatty acids	N_0015	Linolenic acid	1.20592	0.37133		1.2321	0.36702		1.02171	0.8925
Biosynthesis of unsaturated fatty acids	N_0040	Nervonic acid	0.749467	0.17466		0.621984	0.09019		0.829901	0.15116
Biosynthesis of unsaturated fatty acids	N_0017	Oleic acid	0.418531	0.076825		0.474596	0.085799		1.13396	0.38776
Biosynthesis of unsaturated fatty acids	N_0010	Palmitic acid	0.419491	0.13066		0.534856	0.18471		1.27501	0.087581
Biosynthesis of unsaturated fatty acids	N_0018	Stearic acid	0.475332	0.18955		0.655882	0.33589		1.37984	0.25958
Biosynthesis of unsaturated fatty acids	N_0026	cis-11,14-Eicosadienoic acid	0.647174	0.078894		0.587519	0.064871		0.907823	0.52115
Biosynthesis of unsaturated fatty acids	N_0027	cis-11-Eicosenoic acid	0.536668	0.122		0.52488	0.12432		0.978034	0.83094
Biosynthesis of unsaturated fatty acids	N_0029	cis-4,7,10,13,16,19-Docosahexaenoic acid	0.252914	0.061125		0.123688	0.047256	*	0.48905	0.032528	*
Biosynthesis of unsaturated fatty acids	N_0025	cis-8,11,14-Eicosatrienoic acid	0.476048	0.045176	*	0.507919	0.059024		1.06695	0.71772
Pathway Cluster	ID	Compound name	Comparative Analysis
			WEANING-1W vs WEANING			WEANING-2W vs WEANING			WEANING-2W vs WEANING-1W
			Ratio ¶	p-value ||		Ratio ¶	p-value ||		Ratio ¶	p-value ||
Butanoate metabolism	A_0024	2-Hydroxyglutaric acid	1.40833	0.0075081	**	1.18337	0.046257	*	0.840266	0.033416	*
Butanoate metabolism	A_0005	3-Hydroxybutyric acid	2.38676	0.0003118	***	2.13718	0.0030248	**	0.895432	0.1885
Butanoate metabolism	A_0096	Acetyl CoA_divalent	1<	N.A.		1<	N.A.		0.852891	N.A.
Butanoate metabolism	A_0008	Fumaric acid	0.888241	0.37313		1.05009	0.61724		1.18221	0.14809
Butanoate metabolism	C_0019	GABA	0.945791	0.65202		0.754681	0.027494	*	0.797936	0.17566
Butanoate metabolism	C_0078	Glu	1.45666	0.0015415	**	1.452	0.00084731	***	0.996797	0.93179
Butanoate metabolism	A_0019	Malic acid	1.04389	0.70289		1.14869	0.21733		1.1004	0.24267
Butanoate metabolism	A_0003	Pyruvic acid	N.A.	N.A.		1<	N.A.		1<	N.A.
Butanoate metabolism	A_0011	Succinic acid	2.23374	0.0012504	**	1.94899	0.00025186	***	0.872526	0.082954
Pathway Cluster	ID	Compound name	Comparative Analysis
			WEANING-1W vs WEANING			WEANING-2W vs WEANING			WEANING-2W vs WEANING-1W
			Ratio ¶	p-value ||		Ratio ¶	p-value ||		Ratio ¶	p-value ||
Caffeine metabolism	C_0107	Theobromine	0.319879	0.00090565	***	0.588806	0.0029293	**	1.84072	0.0052095	**
Caffeine metabolism	C_0082	Xanthine	0.455802	0.087423		0.577441	0.13166		1.26687	0.052877
Caffeine metabolism	A_0073	Xanthosine	<1	N.A.		<1	N.A.		N.A.	N.A.
Pathway Cluster	ID	Compound name	Comparative Analysis
			WEANING-1W vs WEANING			WEANING-2W vs WEANING			WEANING-2W vs WEANING-1W
			Ratio ¶	p-value ||		Ratio ¶	p-value ||		Ratio ¶	p-value ||
Carbohydrate digestion and absorption	A_0067	Glucose 6-phosphate	1.03318	0.73851		1.63904	0.0091705	**	1.5864	0.00041543	***
Pathway Cluster	ID	Compound name	Comparative Analysis
			WEANING-1W vs WEANING			WEANING-2W vs WEANING			WEANING-2W vs WEANING-1W
			Ratio ¶	p-value ||		Ratio ¶	p-value ||		Ratio ¶	p-value ||
Carbon fixation in photosynthetic organisms	C_0010	Ala	1.93168	0.006942	**	1.79119	0.00019412	***	0.927274	0.33248
Carbon fixation in photosynthetic organisms	C_0059	Asp	1.41045	0.0062616	**	1.91336	0.0029569	**	1.35655	0.021685	*
Carbon fixation in photosynthetic organisms	A_0035	Dihydroxyacetone phosphate	2.62008	0.015594	*	2.66611	0.01762	*	1.01757	0.89998
Carbon fixation in photosynthetic organisms	A_0084	Fructose 1,6-diphosphate	1<	N.A.		1<	N.A.		1.03398	0.85342
Carbon fixation in photosynthetic organisms	A_0068	Fructose 6-phosphate	0.715205	0.0044213	**	1.02419	0.77118		1.43202	0.02767	*
Carbon fixation in photosynthetic organisms	A_0019	Malic acid	1.04389	0.70289		1.14869	0.21733		1.1004	0.24267
Carbon fixation in photosynthetic organisms	A_0003	Pyruvic acid	N.A.	N.A.		1<	N.A.		1<	N.A.
Carbon fixation in photosynthetic organisms	A_0061	Ribose 5-phosphate	1.00903	0.96535		0.774385	0.34353		0.767457	0.054704
Carbon fixation in photosynthetic organisms	A_0062	Ribulose 5-phosphate	0.713254	0.1228		0.714551	0.11576		1.00182	0.99078
Carbon fixation in photosynthetic organisms	A_0074	Sedoheptulose 7-phosphate	0.966327	0.90501		1.18519	0.19626		1.22649	0.4575
Pathway Cluster	ID	Compound name	Comparative Analysis
			WEANING-1W vs WEANING			WEANING-2W vs WEANING			WEANING-2W vs WEANING-1W
			Ratio ¶	p-value ||		Ratio ¶	p-value ||		Ratio ¶	p-value ||
Carbon fixation pathways in prokaryotes	A_0096	Acetyl CoA_divalent	1<	N.A.		1<	N.A.		0.852891	N.A.
Carbon fixation pathways in prokaryotes	A_0049	Citric acid	3.94227	0.028937	*	2.13978	0.0017453	**	0.542779	0.069806
Carbon fixation pathways in prokaryotes	A_0008	Fumaric acid	0.888241	0.37313		1.05009	0.61724		1.18221	0.14809
Carbon fixation pathways in prokaryotes	A_0050	Isocitric acid	1<	N.A.		N.A.	N.A.		<1	N.A.
Carbon fixation pathways in prokaryotes	A_0019	Malic acid	1.04389	0.70289		1.14869	0.21733		1.1004	0.24267
Carbon fixation pathways in prokaryotes	A_0003	Pyruvic acid	N.A.	N.A.		1<	N.A.		1<	N.A.
Carbon fixation pathways in prokaryotes	A_0011	Succinic acid	2.23374	0.0012504	**	1.94899	0.00025186	***	0.872526	0.082954
Carbon fixation pathways in prokaryotes	A_0038	cis-Aconitic acid	1<	N.A.		1<	N.A.		0.548892	0.015786	*
Pathway Cluster	ID	Compound name	Comparative Analysis
			WEANING-1W vs WEANING			WEANING-2W vs WEANING			WEANING-2W vs WEANING-1W
			Ratio ¶	p-value ||		Ratio ¶	p-value ||		Ratio ¶	p-value ||
Citrate cycle (TCA cycle)	A_0096	Acetyl CoA_divalent	1<	N.A.		1<	N.A.		0.852891	N.A.
Citrate cycle (TCA cycle)	A_0049	Citric acid	3.94227	0.028937	*	2.13978	0.0017453	**	0.542779	0.069806
Citrate cycle (TCA cycle)	A_0008	Fumaric acid	0.888241	0.37313		1.05009	0.61724		1.18221	0.14809
Citrate cycle (TCA cycle)	A_0050	Isocitric acid	1<	N.A.		N.A.	N.A.		<1	N.A.
Citrate cycle (TCA cycle)	A_0019	Malic acid	1.04389	0.70289		1.14869	0.21733		1.1004	0.24267
Citrate cycle (TCA cycle)	A_0011	Succinic acid	2.23374	0.0012504	**	1.94899	0.00025186	***	0.872526	0.082954
Citrate cycle (TCA cycle)	A_0038	cis-Aconitic acid	1<	N.A.		1<	N.A.		0.548892	0.015786	*
Pathway Cluster	ID	Compound name	Comparative Analysis
			WEANING-1W vs WEANING			WEANING-2W vs WEANING			WEANING-2W vs WEANING-1W
			Ratio ¶	p-value ||		Ratio ¶	p-value ||		Ratio ¶	p-value ||
Cyanoamino acid metabolism	C_0010	Ala	1.93168	0.006942	**	1.79119	0.00019412	***	0.927274	0.33248
Cyanoamino acid metabolism	C_0055	Asn	3.71047	0.0045267	**	3.40156	0.00068321	***	0.916748	0.2772
Cyanoamino acid metabolism	C_0059	Asp	1.41045	0.0062616	**	1.91336	0.0029569	**	1.35655	0.021685	*
Cyanoamino acid metabolism	C_0136	Cystine	<1	N.A.		<1	N.A.		N.A.	N.A.
Cyanoamino acid metabolism	C_0078	Glu	1.45666	0.0015415	**	1.452	0.00084731	***	0.996797	0.93179
Cyanoamino acid metabolism	C_0004	Gly	1.57228	0.016702	*	1.75294	0.001737	**	1.11491	0.2349
Cyanoamino acid metabolism	C_0021	Ser	3.12193	0.0023269	**	3.38176	8.2584e-06	***	1.08323	0.23539
Cyanoamino acid metabolism	C_0108	Tyr	1.10123	0.26594		1.12345	0.18261		1.02018	0.7015
Pathway Cluster	ID	Compound name	Comparative Analysis
			WEANING-1W vs WEANING			WEANING-2W vs WEANING			WEANING-2W vs WEANING-1W
			Ratio ¶	p-value ||		Ratio ¶	p-value ||		Ratio ¶	p-value ||
Cys metabolism	C_0010	Ala	1.93168	0.006942	**	1.79119	0.00019412	***	0.927274	0.33248
Cys metabolism	C_0059	Asp	1.41045	0.0062616	**	1.91336	0.0029569	**	1.35655	0.021685	*
Cys metabolism	C_0039	Cys	0.164557	0.032237	*	0.0965152	0.027771	*	0.586517	0.0010438	**
Cys metabolism	C_0127	Cystathionine	3.43925	N.A.		8.86827	N.A.		2.57854	0.0016436	**
Cys metabolism	C_0136	Cystine	<1	N.A.		<1	N.A.		N.A.	N.A.
Cys metabolism	C_0161	Glutathione (GSH)	1.60092	0.027207	*	1.09197	0.045694	*	0.682086	0.041572	*
Cys metabolism	C_0160	Glutathione (GSSG)_divalent	1.25083	0.031145	*	0.897069	0.19249		0.717177	0.011998	*
Cys metabolism	C_0060	Homocysteine	0.346371	0.006263	**	0.123268	0.0029904	**	0.355884	0.00024645	***
Cys metabolism	C_0035	Homoserine	1.08955	N.A.		0.98604	N.A.		0.904996	N.A.
Cys metabolism	C_0086	O-Acetylhomoserine	1.07624	0.27707		2.86176	0.0066007	**	2.65904	0.0039161	**
Cys metabolism	A_0058	O-Succinylhomoserine	2.37157	0.021459	*	2.67743	0.0067183	**	1.12897	0.29983
Cys metabolism	A_0003	Pyruvic acid	N.A.	N.A.		1<	N.A.		1<	N.A.
Cys metabolism	C_0021	Ser	3.12193	0.0023269	**	3.38176	8.2584e-06	***	1.08323	0.23539
Pathway Cluster	ID	Compound name	Comparative Analysis
			WEANING-1W vs WEANING			WEANING-2W vs WEANING			WEANING-2W vs WEANING-1W
			Ratio ¶	p-value ||		Ratio ¶	p-value ||		Ratio ¶	p-value ||
Diterpenoid biosynthesis	N_0022	Abietic acid	0.253116	0.024554	*	0.226349	0.025231	*	0.894249	0.60891
Pathway Cluster	ID	Compound name	Comparative Analysis
			WEANING-1W vs WEANING			WEANING-2W vs WEANING			WEANING-2W vs WEANING-1W
			Ratio ¶	p-value ||		Ratio ¶	p-value ||		Ratio ¶	p-value ||
Fatty acid biosynthesis	A_0096	Acetyl CoA_divalent	1<	N.A.		1<	N.A.		0.852891	N.A.
Fatty acid biosynthesis	A_0037	Decanoic acid	1.42345	0.05635		1.60025	0.14064		1.12421	0.58395
Fatty acid biosynthesis	A_0055	Lauric acid	0.917533	0.4158		1.1224	0.56675		1.22327	0.37485
Fatty acid biosynthesis	N_0003	Myristic acid	0.746129	0.22477		1.0043	0.98407		1.34602	0.2107
Fatty acid biosynthesis	N_0017	Oleic acid	0.418531	0.076825		0.474596	0.085799		1.13396	0.38776
Fatty acid biosynthesis	N_0010	Palmitic acid	0.419491	0.13066		0.534856	0.18471		1.27501	0.087581
Fatty acid biosynthesis	N_0009	Palmitoleic acid	0.306114	0.069821		0.309049	0.075268		1.00959	0.95799
Fatty acid biosynthesis	N_0018	Stearic acid	0.475332	0.18955		0.655882	0.33589		1.37984	0.25958
Pathway Cluster	ID	Compound name	Comparative Analysis
			WEANING-1W vs WEANING			WEANING-2W vs WEANING			WEANING-2W vs WEANING-1W
			Ratio ¶	p-value ||		Ratio ¶	p-value ||		Ratio ¶	p-value ||
Fatty acid elongation	A_0096	Acetyl CoA_divalent	1<	N.A.		1<	N.A.		0.852891	N.A.
Fatty acid elongation	N_0010	Palmitic acid	0.419491	0.13066		0.534856	0.18471		1.27501	0.087581
Pathway Cluster	ID	Compound name	Comparative Analysis
			WEANING-1W vs WEANING			WEANING-2W vs WEANING			WEANING-2W vs WEANING-1W
			Ratio ¶	p-value ||		Ratio ¶	p-value ||		Ratio ¶	p-value ||
Fatty acid metabolism	A_0096	Acetyl CoA_divalent	1<	N.A.		1<	N.A.		0.852891	N.A.
Fatty acid metabolism	A_0090	CoA_divalent	1.60024	0.093091		1.63749	0.0015897	**	1.02328	0.87413
Fatty acid metabolism	A_0017	Glutaric acid	N.A.	N.A.		1<	N.A.		1<	N.A.
Fatty acid metabolism	N_0010	Palmitic acid	0.419491	0.13066		0.534856	0.18471		1.27501	0.087581
Fatty acid metabolism	P_0025	Palmitoylcarnitine	0.342897	6.6071e-05	***	0.604901	0.012235	*	1.76409	0.039463	*
Pathway Cluster	ID	Compound name	Comparative Analysis
			WEANING-1W vs WEANING			WEANING-2W vs WEANING			WEANING-2W vs WEANING-1W
			Ratio ¶	p-value ||		Ratio ¶	p-value ||		Ratio ¶	p-value ||
Folate biosynthesis	C_0137	5,6,7,8-Tetrahydrobiopterin	1.66051	0.044494	*	1.07575	0.73865		0.647841	0.041306	*
Folate biosynthesis	A_0109	GTP	0.552002	0.035878	*	0.519084	0.036235	*	0.940366	0.72855
Pathway Cluster	ID	Compound name	Comparative Analysis
			WEANING-1W vs WEANING			WEANING-2W vs WEANING			WEANING-2W vs WEANING-1W
			Ratio ¶	p-value ||		Ratio ¶	p-value ||		Ratio ¶	p-value ||
Fructose and mannose metabolism	A_0035	Dihydroxyacetone phosphate	2.62008	0.015594	*	2.66611	0.01762	*	1.01757	0.89998
Fructose and mannose metabolism	A_0084	Fructose 1,6-diphosphate	1<	N.A.		1<	N.A.		1.03398	0.85342
Fructose and mannose metabolism	A_0068	Fructose 6-phosphate	0.715205	0.0044213	**	1.02419	0.77118		1.43202	0.02767	*
Fructose and mannose metabolism	A_0114	GDP-fucose	1.15677	0.097338		1.25068	0.053993		1.08118	0.34575
Fructose and mannose metabolism	A_0115	GDP-mannose	1.15476	0.205		1.40926	0.017642	*	1.22039	0.036294	*
Pathway Cluster	ID	Compound name	Comparative Analysis
			WEANING-1W vs WEANING			WEANING-2W vs WEANING			WEANING-2W vs WEANING-1W
			Ratio ¶	p-value ||		Ratio ¶	p-value ||		Ratio ¶	p-value ||
Galactose metabolism	A_0035	Dihydroxyacetone phosphate	2.62008	0.015594	*	2.66611	0.01762	*	1.01757	0.89998
Galactose metabolism	C_0105	Galactosamine	3.72517	0.036156	*	1.18013	0.40726		0.316798	0.045084	*
Galactose metabolism	A_0069	Glucose 1-phosphate	2.66504	0.014745	*	3.47159	0.0099011	**	1.30264	0.074911
Galactose metabolism	A_0067	Glucose 6-phosphate	1.03318	0.73851		1.63904	0.0091705	**	1.5864	0.00041543	***
Galactose metabolism	A_0112	UDP-glucose	1.91067	0.016676	*	1.29369	0.043764	*	0.67709	0.048474	*
Galactose metabolism	A_0112	UDP-galactose	1.91067	0.016676	*	1.29369	0.043764	*	0.67709	0.048474	*
Pathway Cluster	ID	Compound name	Comparative Analysis
			WEANING-1W vs WEANING			WEANING-2W vs WEANING			WEANING-2W vs WEANING-1W
			Ratio ¶	p-value ||		Ratio ¶	p-value ||		Ratio ¶	p-value ||
Gastric acid secretion	C_0072	Acetylcholine	1.32592	0.23039		1.09274	0.60011		0.824134	0.31581
Gastric acid secretion	C_0025	Histamine	0.68702	0.005869	**	0.735318	0.015981	*	1.0703	0.4985
Pathway Cluster	ID	Compound name	Comparative Analysis
			WEANING-1W vs WEANING			WEANING-2W vs WEANING			WEANING-2W vs WEANING-1W
			Ratio ¶	p-value ||		Ratio ¶	p-value ||		Ratio ¶	p-value ||
Glu and Gln metabolism	C_0027	1-Pyrroline 5-carboxylic acid	0.642167	0.015433	*	0.556976	0.0069212	**	0.867339	0.244
Glu and Gln metabolism	C_0019	GABA	0.945791	0.65202		0.754681	0.027494	*	0.797936	0.17566
Glu and Gln metabolism	C_0074	Gln	2.85277	0.0017467	**	3.13002	3.6435e-06	***	1.09718	0.097861
Glu and Gln metabolism	C_0078	Glu	1.45666	0.0015415	**	1.452	0.00084731	***	0.996797	0.93179
Glu and Gln metabolism	A_0003	Pyruvic acid	N.A.	N.A.		1<	N.A.		1<	N.A.
Glu and Gln metabolism	A_0011	Succinic acid	2.23374	0.0012504	**	1.94899	0.00025186	***	0.872526	0.082954
Pathway Cluster	ID	Compound name	Comparative Analysis
			WEANING-1W vs WEANING			WEANING-2W vs WEANING			WEANING-2W vs WEANING-1W
			Ratio ¶	p-value ||		Ratio ¶	p-value ||		Ratio ¶	p-value ||
Glucosinolate biosynthesis	C_0052	Ile	2.0485	0.00025138	***	2.42452	8.5846e-05	***	1.18356	0.007523	**
Glucosinolate biosynthesis	C_0053	Leu	1.3484	0.018431	*	1.49998	0.0056158	**	1.11242	0.074994
Glucosinolate biosynthesis	C_0079	Met	0.993066	0.93344		0.638027	0.017598	*	0.642482	0.0090432	**
Glucosinolate biosynthesis	C_0091	Phe	1.34344	0.0059707	**	1.31428	0.0099981	**	0.978291	0.68836
Glucosinolate biosynthesis	C_0120	Trp	1.14155	0.076818		1.16797	0.081491		1.02314	0.72894
Glucosinolate biosynthesis	C_0108	Tyr	1.10123	0.26594		1.12345	0.18261		1.02018	0.7015
Glucosinolate biosynthesis	C_0034	Val	1.38009	0.0040336	**	1.65898	0.00088731	***	1.20209	0.0055003	**
Pathway Cluster	ID	Compound name	Comparative Analysis
			WEANING-1W vs WEANING			WEANING-2W vs WEANING			WEANING-2W vs WEANING-1W
			Ratio ¶	p-value ||		Ratio ¶	p-value ||		Ratio ¶	p-value ||
Glutathione metabolism	A_0014	5-Oxoproline	1.26657	0.096971		1.17864	0.11188		0.930582	0.47917
Glutathione metabolism	A_0096	Acetyl CoA_divalent	1<	N.A.		1<	N.A.		0.852891	N.A.
Glutathione metabolism	A_0040	Ascorbic acid	0.898032	0.38747		0.974104	0.77142		1.08471	0.45535
Glutathione metabolism	C_0014	Cadaverine	1.36107	0.5302		1.19424	0.6491		0.877431	0.72949
Glutathione metabolism	C_0039	Cys	0.164557	0.032237	*	0.0965152	0.027771	*	0.586517	0.0010438	**
Glutathione metabolism	C_0103	Cys-Gly	0.716462	0.11974		0.26105	0.018809	*	0.36436	0.0020087	**
Glutathione metabolism	C_0078	Glu	1.45666	0.0015415	**	1.452	0.00084731	***	0.996797	0.93179
Glutathione metabolism	C_0161	Glutathione (GSH)	1.60092	0.027207	*	1.09197	0.045694	*	0.682086	0.041572	*
Glutathione metabolism	C_0004	Gly	1.57228	0.016702	*	1.75294	0.001737	**	1.11491	0.2349
Glutathione metabolism	C_0057	Ornithine	1.66411	4.0186e-05	***	3.16494	0.0058679	**	1.90188	0.012733	*
Glutathione metabolism	C_0007	Putrescine	2.07744	0.002299	**	0.450282	0.018998	*	0.216749	0.004396	**
Glutathione metabolism	C_0073	Spermidine	1.71095	0.0014257	**	1.47419	0.0006559	***	0.861621	0.037016	*
Glutathione metabolism	C_0118	Spermine	1.34214	0.28454		1.08335	0.72564		0.807184	0.37843
Glutathione metabolism	C_0145	γ-Glu-Cys	0.41973	0.022227	*	0.319772	0.019931	*	0.761851	0.048361	*
Pathway Cluster	ID	Compound name	Comparative Analysis
			WEANING-1W vs WEANING			WEANING-2W vs WEANING			WEANING-2W vs WEANING-1W
			Ratio ¶	p-value ||		Ratio ¶	p-value ||		Ratio ¶	p-value ||
Gly, Ser and Thr metabolism	C_0059	Asp	1.41045	0.0062616	**	1.91336	0.0029569	**	1.35655	0.021685	*
Gly, Ser and Thr metabolism	C_0032	Betaine	1.81443	0.0087195	**	2.53313	0.003503	**	1.3961	0.014484	*
Gly, Ser and Thr metabolism	C_0037	Betaine aldehyde_+H2O	0.884938	0.3555		0.857041	0.2573		0.968476	0.67663
Gly, Ser and Thr metabolism	C_0020	Choline	0.330624	0.031881	*	0.325401	0.029778	*	0.984202	0.8214
Gly, Ser and Thr metabolism	C_0056	Creatine	0.815843	0.12286		1.01546	0.86343		1.24468	0.015627	*
Gly, Ser and Thr metabolism	C_0039	Cys	0.164557	0.032237	*	0.0965152	0.027771	*	0.586517	0.0010438	**
Gly, Ser and Thr metabolism	C_0127	Cystathionine	3.43925	N.A.		8.86827	N.A.		2.57854	0.0016436	**
Gly, Ser and Thr metabolism	C_0069	Ectoine	0.281128	0.038127	*	0.152487	N.A.		0.54241	N.A.
Gly, Ser and Thr metabolism	C_0004	Gly	1.57228	0.016702	*	1.75294	0.001737	**	1.11491	0.2349
Gly, Ser and Thr metabolism	A_0007	Glyceric acid	<1	N.A.		<1	N.A.		N.A.	N.A.
Gly, Ser and Thr metabolism	C_0031	Guanidoacetic acid	0.520055	0.00039314	***	1.11652	0.32351		2.14693	0.02045	*
Gly, Ser and Thr metabolism	C_0035	Homoserine	1.08955	N.A.		0.98604	N.A.		0.904996	N.A.
Gly, Ser and Thr metabolism	C_0017	N,N-Dimethylglycine	1.22232	0.0068716	**	0.464494	0.00055143	***	0.38001	2.5419e-05	***
Gly, Ser and Thr metabolism	A_0003	Pyruvic acid	N.A.	N.A.		1<	N.A.		1<	N.A.
Gly, Ser and Thr metabolism	C_0009	Sarcosine	1.45798	0.022824	*	1.67459	0.041618	*	1.14857	0.33594
Gly, Ser and Thr metabolism	C_0021	Ser	3.12193	0.0023269	**	3.38176	8.2584e-06	***	1.08323	0.23539
Gly, Ser and Thr metabolism	C_0036	Thr	3.17227	0.00022785	***	4.84963	0.00035336	***	1.52876	0.001277	**
Gly, Ser and Thr metabolism	C_0120	Trp	1.14155	0.076818		1.16797	0.081491		1.02314	0.72894
Pathway Cluster	ID	Compound name	Comparative Analysis
			WEANING-1W vs WEANING			WEANING-2W vs WEANING			WEANING-2W vs WEANING-1W
			Ratio ¶	p-value ||		Ratio ¶	p-value ||		Ratio ¶	p-value ||
Glycerolipid metabolism	A_0035	Dihydroxyacetone phosphate	2.62008	0.015594	*	2.66611	0.01762	*	1.01757	0.89998
Glycerolipid metabolism	A_0007	Glyceric acid	<1	N.A.		<1	N.A.		N.A.	N.A.
Glycerolipid metabolism	A_0036	Glycerol 3-phosphate	0.691594	0.12646		0.91277	0.55372		1.31981	0.027781	*
Glycerolipid metabolism	A_0112	UDP-glucose	1.91067	0.016676	*	1.29369	0.043764	*	0.67709	0.048474	*
Pathway Cluster	ID	Compound name	Comparative Analysis
			WEANING-1W vs WEANING			WEANING-2W vs WEANING			WEANING-2W vs WEANING-1W
			Ratio ¶	p-value ||		Ratio ¶	p-value ||		Ratio ¶	p-value ||
Glycerophospholipid metabolism	C_0072	Acetylcholine	1.32592	0.23039		1.09274	0.60011		0.824134	0.31581
Glycerophospholipid metabolism	A_0106	CDP-choline	1.98752	0.010914	*	2.20752	0.0068099	**	1.11069	0.41052
Glycerophospholipid metabolism	C_0020	Choline	0.330624	0.031881	*	0.325401	0.029778	*	0.984202	0.8214
Glycerophospholipid metabolism	C_0022	Diethanolamine	0.656	0.58248		0.495635	0.4382		0.755542	0.63479
Glycerophospholipid metabolism	A_0035	Dihydroxyacetone phosphate	2.62008	0.015594	*	2.66611	0.01762	*	1.01757	0.89998
Glycerophospholipid metabolism	A_0022	Ethanolamine phosphate	0.845051	0.047443	*	1.01735	0.72189		1.20389	0.029493	*
Glycerophospholipid metabolism	A_0036	Glycerol 3-phosphate	0.691594	0.12646		0.91277	0.55372		1.31981	0.027781	*
Glycerophospholipid metabolism	C_0148	Glycerophosphocholine	1.04269	0.5962		1.91249	0.027756	*	1.83419	0.018652	*
Glycerophospholipid metabolism	C_0109	Phosphorylcholine	1.41488	0.037663	*	1.33412	0.0015449	**	0.942919	0.48251
Glycerophospholipid metabolism	C_0080	Triethanolamine	0.904272	0.5539		0.931307	0.72053		1.0299	0.85971
Pathway Cluster	ID	Compound name	Comparative Analysis
			WEANING-1W vs WEANING			WEANING-2W vs WEANING			WEANING-2W vs WEANING-1W
			Ratio ¶	p-value ||		Ratio ¶	p-value ||		Ratio ¶	p-value ||
Glycolysis / Gluconeogenesis	A_0070	2,3-Diphosphoglyceric acid	1.12637	0.50197		0.894613	0.6018		0.794246	0.23776
Glycolysis / Gluconeogenesis	A_0035	Dihydroxyacetone phosphate	2.62008	0.015594	*	2.66611	0.01762	*	1.01757	0.89998
Glycolysis / Gluconeogenesis	A_0084	Fructose 1,6-diphosphate	1<	N.A.		1<	N.A.		1.03398	0.85342
Glycolysis / Gluconeogenesis	A_0068	Fructose 6-phosphate	0.715205	0.0044213	**	1.02419	0.77118		1.43202	0.02767	*
Glycolysis / Gluconeogenesis	A_0069	Glucose 1-phosphate	2.66504	0.014745	*	3.47159	0.0099011	**	1.30264	0.074911
Glycolysis / Gluconeogenesis	A_0067	Glucose 6-phosphate	1.03318	0.73851		1.63904	0.0091705	**	1.5864	0.00041543	***
Glycolysis / Gluconeogenesis	A_0004	Lactic acid	1.42045	0.0049122	**	1.78557	0.0036317	**	1.25705	0.01494	*
Glycolysis / Gluconeogenesis	A_0003	Pyruvic acid	N.A.	N.A.		1<	N.A.		1<	N.A.
Pathway Cluster	ID	Compound name	Comparative Analysis
			WEANING-1W vs WEANING			WEANING-2W vs WEANING			WEANING-2W vs WEANING-1W
			Ratio ¶	p-value ||		Ratio ¶	p-value ||		Ratio ¶	p-value ||
Glyoxylate and dicarboxylate metabolism	A_0096	Acetyl CoA_divalent	1<	N.A.		1<	N.A.		0.852891	N.A.
Glyoxylate and dicarboxylate metabolism	A_0049	Citric acid	3.94227	0.028937	*	2.13978	0.0017453	**	0.542779	0.069806
Glyoxylate and dicarboxylate metabolism	A_0007	Glyceric acid	<1	N.A.		<1	N.A.		N.A.	N.A.
Glyoxylate and dicarboxylate metabolism	A_0050	Isocitric acid	1<	N.A.		N.A.	N.A.		<1	N.A.
Glyoxylate and dicarboxylate metabolism	A_0019	Malic acid	1.04389	0.70289		1.14869	0.21733		1.1004	0.24267
Glyoxylate and dicarboxylate metabolism	A_0003	Pyruvic acid	N.A.	N.A.		1<	N.A.		1<	N.A.
Glyoxylate and dicarboxylate metabolism	A_0011	Succinic acid	2.23374	0.0012504	**	1.94899	0.00025186	***	0.872526	0.082954
Glyoxylate and dicarboxylate metabolism	A_0038	cis-Aconitic acid	1<	N.A.		1<	N.A.		0.548892	0.015786	*
Pathway Cluster	ID	Compound name	Comparative Analysis
			WEANING-1W vs WEANING			WEANING-2W vs WEANING			WEANING-2W vs WEANING-1W
			Ratio ¶	p-value ||		Ratio ¶	p-value ||		Ratio ¶	p-value ||
His metabolism	C_0068	1-Methyl-4-imidazoleacetic acid	0.431054	0.0024547	**	0.377864	9.5663e-05	***	0.876605	0.19337
His metabolism	C_0043	1-Methylhistamine	0.881935	0.52666		1.20859	0.21736		1.37039	0.11789
His metabolism	C_0096	3-Methylhistidine	1.24441	0.038383	*	2.04672	0.00087194	***	1.64474	0.001671	**
His metabolism	C_0059	Asp	1.41045	0.0062616	**	1.91336	0.0029569	**	1.35655	0.021685	*
His metabolism	C_0128	Carnosine	0.491813	0.0035529	**	0.798471	0.013975	*	1.62353	0.022525	*
His metabolism	C_0131	Ergothioneine	<1	N.A.		<1	N.A.		N.A.	N.A.
His metabolism	C_0083	His	1.06375	0.50402		1.09975	0.31718		1.03384	0.55638
His metabolism	C_0025	Histamine	0.68702	0.005869	**	0.735318	0.015981	*	1.0703	0.4985
His metabolism	C_0045	Imidazole-4-acetic acid	0.255442	0.030397	*	0.210808	0.029917	*	0.825265	0.37534
His metabolism	C_0067	Urocanic acid	<1	N.A.		0.761832	0.033685	*	1<	N.A.
Pathway Cluster	ID	Compound name	Comparative Analysis
			WEANING-1W vs WEANING			WEANING-2W vs WEANING			WEANING-2W vs WEANING-1W
			Ratio ¶	p-value ||		Ratio ¶	p-value ||		Ratio ¶	p-value ||
Inositol phosphate metabolism	A_0096	Acetyl CoA_divalent	1<	N.A.		1<	N.A.		0.852891	N.A.
Inositol phosphate metabolism	A_0035	Dihydroxyacetone phosphate	2.62008	0.015594	*	2.66611	0.01762	*	1.01757	0.89998
Inositol phosphate metabolism	A_0067	Glucose 6-phosphate	1.03318	0.73851		1.63904	0.0091705	**	1.5864	0.00041543	***
Inositol phosphate metabolism	A_0051	Glucuronic acid	0.54798	0.21327		0.264854	0.099512		0.483328	0.0028427	**
Inositol phosphate metabolism	A_0066	myo-Inositol 1-phosphate	0.973462	0.86122		0.958607	0.76622		0.98474	0.85251
Inositol phosphate metabolism	A_0066	myo-Inositol 3-phosphate	0.973462	0.86122		0.958607	0.76622		0.98474	0.85251
Pathway Cluster	ID	Compound name	Comparative Analysis
			WEANING-1W vs WEANING			WEANING-2W vs WEANING			WEANING-2W vs WEANING-1W
			Ratio ¶	p-value ||		Ratio ¶	p-value ||		Ratio ¶	p-value ||
Isoflavonoid biosynthesis	N_0008	Daidzein	8.1506	0.0020863	**	4.14569	0.0045334	**	0.508637	0.0060187	**
Isoflavonoid biosynthesis	N_0012	Genistein	14.3575	0.0025065	**	7.48109	0.018176	*	0.521059	0.0070426	**
Isoflavonoid biosynthesis	P_0005	Glycitein	1.61512	0.12092		0.960669	0.88118		0.594796	0.02651	*
Pathway Cluster	ID	Compound name	Comparative Analysis
			WEANING-1W vs WEANING			WEANING-2W vs WEANING			WEANING-2W vs WEANING-1W
			Ratio ¶	p-value ||		Ratio ¶	p-value ||		Ratio ¶	p-value ||
Linoleic acid metabolism	N_0023	Arachidonic acid	0.191361	0.013956	*	0.140562	0.014179	*	0.734541	0.22458
Linoleic acid metabolism	N_0016	Linoleic acid	0.446844	0.09153		0.451317	0.085932		1.01001	0.958
Linoleic acid metabolism	N_0025	cis-8,11,14-Eicosatrienoic acid	0.476048	0.045176	*	0.507919	0.059024		1.06695	0.71772
Pathway Cluster	ID	Compound name	Comparative Analysis
			WEANING-1W vs WEANING			WEANING-2W vs WEANING			WEANING-2W vs WEANING-1W
			Ratio ¶	p-value ||		Ratio ¶	p-value ||		Ratio ¶	p-value ||
Lipopolysaccharide biosynthesis	A_0074	Sedoheptulose 7-phosphate	0.966327	0.90501		1.18519	0.19626		1.22649	0.4575
Lipopolysaccharide biosynthesis	A_0116	UDP-N-acetylglucosamine	1.9269	0.0082048	**	1.57238	0.00026737	***	0.816016	0.069145
Pathway Cluster	ID	Compound name	Comparative Analysis
			WEANING-1W vs WEANING			WEANING-2W vs WEANING			WEANING-2W vs WEANING-1W
			Ratio ¶	p-value ||		Ratio ¶	p-value ||		Ratio ¶	p-value ||
Lys biosynthesis	C_0086	2-Aminoadipic acid	1.07624	0.27707		2.86176	0.0066007	**	2.65904	0.0039161	**
Lys biosynthesis	C_0035	Homoserine	1.08955	N.A.		0.98604	N.A.		0.904996	N.A.
Lys biosynthesis	C_0075	Lys	2.29045	0.0006969	***	1.55404	0.011631	*	0.678483	0.00018806	***
Pathway Cluster	ID	Compound name	Comparative Analysis
			WEANING-1W vs WEANING			WEANING-2W vs WEANING			WEANING-2W vs WEANING-1W
			Ratio ¶	p-value ||		Ratio ¶	p-value ||		Ratio ¶	p-value ||
Lys degradation	C_0086	2-Aminoadipic acid	1.07624	0.27707		2.86176	0.0066007	**	2.65904	0.0039161	**
Lys degradation	C_0033	5-Aminovaleric acid	0.293945	0.078718		0.55358	0.16972		1.88328	0.012116	*
Lys degradation	A_0096	Acetyl CoA_divalent	1<	N.A.		1<	N.A.		0.852891	N.A.
Lys degradation	C_0014	Cadaverine	1.36107	0.5302		1.19424	0.6491		0.877431	0.72949
Lys degradation	A_0017	Glutaric acid	N.A.	N.A.		1<	N.A.		1<	N.A.
Lys degradation	C_0075	Lys	2.29045	0.0006969	***	1.55404	0.011631	*	0.678483	0.00018806	***
Lys degradation	C_0111	N6-Acetyllysine	1.5344	0.034617	*	1.62134	0.0011051	**	1.05666	0.56441
Lys degradation	C_0047	Pipecolic acid	0.410269	0.0016146	**	0.336944	0.0029829	**	0.821275	0.061406
Pathway Cluster	ID	Compound name	Comparative Analysis
			WEANING-1W vs WEANING			WEANING-2W vs WEANING			WEANING-2W vs WEANING-1W
			Ratio ¶	p-value ||		Ratio ¶	p-value ||		Ratio ¶	p-value ||
Met metabolism	C_0013	1-Aminocyclopropane-1-carboxylic acid	1.43684	0.0081329	**	1.3569	0.015891	*	0.944362	0.18216
Met metabolism	C_0158	5'-Deoxy-5'-methylthioadenosine	1.53779	0.029686	*	1.33484	0.047476	*	0.868024	0.25875
Met metabolism	C_0079	Met	0.993066	0.93344		0.638027	0.017598	*	0.642482	0.0090432	**
Met metabolism	C_0089	Methionine sulfoxide	3.68734	3.707e-05	***	1.8744	0.0012044	**	0.508335	8.9074e-05	***
Met metabolism	C_0170	S-Adenosylhomocysteine	0.711769	0.12842		0.552547	0.066874		0.7763	0.16533
Met metabolism	C_0171	S-Adenosylmethionine	1.64574	0.0076878	**	1.50314	0.0011759	**	0.913353	0.17079
Pathway Cluster	ID	Compound name	Comparative Analysis
			WEANING-1W vs WEANING			WEANING-2W vs WEANING			WEANING-2W vs WEANING-1W
			Ratio ¶	p-value ||		Ratio ¶	p-value ||		Ratio ¶	p-value ||
Methane metabolism	A_0098	ADP	5.81263	0.0061603	**	5.7826	0.0066075	**	0.994833	0.96419
Methane metabolism	A_0108	ATP	1.28363	0.33444		1.24119	0.15795		0.966935	0.87091
Methane metabolism	A_0096	Acetyl CoA_divalent	1<	N.A.		1<	N.A.		0.852891	N.A.
Methane metabolism	A_0035	Dihydroxyacetone phosphate	2.62008	0.015594	*	2.66611	0.01762	*	1.01757	0.89998
Methane metabolism	A_0084	Fructose 1,6-diphosphate	1<	N.A.		1<	N.A.		1.03398	0.85342
Methane metabolism	A_0068	Fructose 6-phosphate	0.715205	0.0044213	**	1.02419	0.77118		1.43202	0.02767	*
Methane metabolism	C_0004	Gly	1.57228	0.016702	*	1.75294	0.001737	**	1.11491	0.2349
Methane metabolism	A_0007	Glyceric acid	<1	N.A.		<1	N.A.		N.A.	N.A.
Methane metabolism	A_0019	Malic acid	1.04389	0.70289		1.14869	0.21733		1.1004	0.24267
Methane metabolism	A_0003	Pyruvic acid	N.A.	N.A.		1<	N.A.		1<	N.A.
Methane metabolism	A_0062	Ribulose 5-phosphate	0.713254	0.1228		0.714551	0.11576		1.00182	0.99078
Methane metabolism	C_0021	Ser	3.12193	0.0023269	**	3.38176	8.2584e-06	***	1.08323	0.23539
Methane metabolism	C_0005	Trimethylamine N-oxide	26.7555	0.00073843	***	3.78896	2.0831e-05	***	0.141614	0.00089096	***
Pathway Cluster	ID	Compound name	Comparative Analysis
			WEANING-1W vs WEANING			WEANING-2W vs WEANING			WEANING-2W vs WEANING-1W
			Ratio ¶	p-value ||		Ratio ¶	p-value ||		Ratio ¶	p-value ||
Nicotinate and nicotinamide metabolism	C_0063	1-Methylnicotinamide	4.84439	0.0021893	**	6.97619	0.0019758	**	1.44006	0.0076025	**
Nicotinate and nicotinamide metabolism	C_0059	Asp	1.41045	0.0062616	**	1.91336	0.0029569	**	1.35655	0.021685	*
Nicotinate and nicotinamide metabolism	A_0035	Dihydroxyacetone phosphate	2.62008	0.015594	*	2.66611	0.01762	*	1.01757	0.89998
Nicotinate and nicotinamide metabolism	A_0008	Fumaric acid	0.888241	0.37313		1.05009	0.61724		1.18221	0.14809
Nicotinate and nicotinamide metabolism	C_0040	Nicotinamide	0.973416	0.75663		0.974854	0.73257		1.00148	0.98037
Nicotinate and nicotinamide metabolism	C_0041	Nicotinic acid	3.38888	0.016513	*	0.593278	0.33983		0.175066	1.1736e-05	***
Nicotinate and nicotinamide metabolism	A_0003	Pyruvic acid	N.A.	N.A.		1<	N.A.		1<	N.A.
Nicotinate and nicotinamide metabolism	A_0030	Quinolinic acid	1.21736	0.36705		1.16111	0.32517		0.953795	0.78673
Nicotinate and nicotinamide metabolism	C_0064	Trigonelline	0.114613	0.0061541	**	0.12633	0.0068328	**	1.10223	0.31585
Pathway Cluster	ID	Compound name	Comparative Analysis
			WEANING-1W vs WEANING			WEANING-2W vs WEANING			WEANING-2W vs WEANING-1W
			Ratio ¶	p-value ||		Ratio ¶	p-value ||		Ratio ¶	p-value ||
Oxidative phosphorylation	A_0098	ADP	5.81263	0.0061603	**	5.7826	0.0066075	**	0.994833	0.96419
Oxidative phosphorylation	A_0108	ATP	1.28363	0.33444		1.24119	0.15795		0.966935	0.87091
Oxidative phosphorylation	A_0008	Fumaric acid	0.888241	0.37313		1.05009	0.61724		1.18221	0.14809
Oxidative phosphorylation	A_0011	Succinic acid	2.23374	0.0012504	**	1.94899	0.00025186	***	0.872526	0.082954
Pathway Cluster	ID	Compound name	Comparative Analysis
			WEANING-1W vs WEANING			WEANING-2W vs WEANING			WEANING-2W vs WEANING-1W
			Ratio ¶	p-value ||		Ratio ¶	p-value ||		Ratio ¶	p-value ||
Pantothenate and CoA biosynthesis	C_0059	Asp	1.41045	0.0062616	**	1.91336	0.0029569	**	1.35655	0.021685	*
Pantothenate and CoA biosynthesis	A_0090	CoA_divalent	1.60024	0.093091		1.63749	0.0015897	**	1.02328	0.87413
Pantothenate and CoA biosynthesis	C_0039	Cys	0.164557	0.032237	*	0.0965152	0.027771	*	0.586517	0.0010438	**
Pantothenate and CoA biosynthesis	A_0059	Pantothenic acid	1.09167	0.58516		1.63707	0.020823	*	1.49961	0.0083723	**
Pantothenate and CoA biosynthesis	A_0003	Pyruvic acid	N.A.	N.A.		1<	N.A.		1<	N.A.
Pantothenate and CoA biosynthesis	C_0026	Uracil	0.856742	0.33916		0.789131	0.046452	*	0.921083	0.62034
Pantothenate and CoA biosynthesis	C_0034	Val	1.38009	0.0040336	**	1.65898	0.00088731	***	1.20209	0.0055003	**
Pantothenate and CoA biosynthesis	C_0008	β-Ala	1.76927	0.0017071	**	3.39454	0.00063807	***	1.91861	0.00090477	***
Pathway Cluster	ID	Compound name	Comparative Analysis
			WEANING-1W vs WEANING			WEANING-2W vs WEANING			WEANING-2W vs WEANING-1W
			Ratio ¶	p-value ||		Ratio ¶	p-value ||		Ratio ¶	p-value ||
Parkinson's disease	A_0098	ADP	5.81263	0.0061603	**	5.7826	0.0066075	**	0.994833	0.96419
Parkinson's disease	A_0086	AMP	34.743	0.0074177	**	32.1937	0.0088739	**	0.926624	0.57516
Parkinson's disease	A_0108	ATP	1.28363	0.33444		1.24119	0.15795		0.966935	0.87091
Parkinson's disease	C_0108	Tyr	1.10123	0.26594		1.12345	0.18261		1.02018	0.7015
Pathway Cluster	ID	Compound name	Comparative Analysis
			WEANING-1W vs WEANING			WEANING-2W vs WEANING			WEANING-2W vs WEANING-1W
			Ratio ¶	p-value ||		Ratio ¶	p-value ||		Ratio ¶	p-value ||
Pentose and glucuronate interconversions	A_0035	Dihydroxyacetone phosphate	2.62008	0.015594	*	2.66611	0.01762	*	1.01757	0.89998
Pentose and glucuronate interconversions	A_0068	Fructose 6-phosphate	0.715205	0.0044213	**	1.02419	0.77118		1.43202	0.02767	*
Pentose and glucuronate interconversions	A_0069	Glucose 1-phosphate	2.66504	0.014745	*	3.47159	0.0099011	**	1.30264	0.074911
Pentose and glucuronate interconversions	A_0051	Glucuronic acid	0.54798	0.21327		0.264854	0.099512		0.483328	0.0028427	**
Pentose and glucuronate interconversions	A_0051	Galacturonic acid	0.54798	0.21327		0.264854	0.099512		0.483328	0.0028427	**
Pentose and glucuronate interconversions	A_0003	Pyruvic acid	N.A.	N.A.		1<	N.A.		1<	N.A.
Pentose and glucuronate interconversions	A_0062	Ribulose 5-phosphate	0.713254	0.1228		0.714551	0.11576		1.00182	0.99078
Pentose and glucuronate interconversions	A_0112	UDP-glucose	1.91067	0.016676	*	1.29369	0.043764	*	0.67709	0.048474	*
Pentose and glucuronate interconversions	A_0113	UDP-glucuronic acid	3.2885	0.03013	*	1.75331	0.03894	*	0.533166	0.050254
Pathway Cluster	ID	Compound name	Comparative Analysis
			WEANING-1W vs WEANING			WEANING-2W vs WEANING			WEANING-2W vs WEANING-1W
			Ratio ¶	p-value ||		Ratio ¶	p-value ||		Ratio ¶	p-value ||
Pentose phosphate pathway	A_0071	6-Phosphogluconic acid	1<	N.A.		1<	N.A.		1.14039	0.17836
Pentose phosphate pathway	A_0068	Fructose 6-phosphate	0.715205	0.0044213	**	1.02419	0.77118		1.43202	0.02767	*
Pentose phosphate pathway	A_0067	Glucose 6-phosphate	1.03318	0.73851		1.63904	0.0091705	**	1.5864	0.00041543	***
Pentose phosphate pathway	A_0061	Ribose 5-phosphate	1.00903	0.96535		0.774385	0.34353		0.767457	0.054704
Pentose phosphate pathway	A_0062	Ribulose 5-phosphate	0.713254	0.1228		0.714551	0.11576		1.00182	0.99078
Pentose phosphate pathway	A_0074	Sedoheptulose 7-phosphate	0.966327	0.90501		1.18519	0.19626		1.22649	0.4575
Pathway Cluster	ID	Compound name	Comparative Analysis
			WEANING-1W vs WEANING			WEANING-2W vs WEANING			WEANING-2W vs WEANING-1W
			Ratio ¶	p-value ||		Ratio ¶	p-value ||		Ratio ¶	p-value ||
Peptidoglycan biosynthesis	C_0010	Ala	1.93168	0.006942	**	1.79119	0.00019412	***	0.927274	0.33248
Peptidoglycan biosynthesis	C_0084	Ala-Ala	1.04623	0.72904		1.19329	0.065961		1.14056	0.29798
Peptidoglycan biosynthesis	A_0116	UDP-N-acetylglucosamine	1.9269	0.0082048	**	1.57238	0.00026737	***	0.816016	0.069145
Peptidoglycan biosynthesis	A_0081	UMP	29.77	0.007468	**	31.5042	0.028633	*	1.05825	0.78709
Pathway Cluster	ID	Compound name	Comparative Analysis
			WEANING-1W vs WEANING			WEANING-2W vs WEANING			WEANING-2W vs WEANING-1W
			Ratio ¶	p-value ||		Ratio ¶	p-value ||		Ratio ¶	p-value ||
Phosphatidylinositol signaling system	A_0066	myo-Inositol 1-phosphate	0.973462	0.86122		0.958607	0.76622		0.98474	0.85251
Phosphatidylinositol signaling system	A_0066	myo-Inositol 3-phosphate	0.973462	0.86122		0.958607	0.76622		0.98474	0.85251
Pathway Cluster	ID	Compound name	Comparative Analysis
			WEANING-1W vs WEANING			WEANING-2W vs WEANING			WEANING-2W vs WEANING-1W
			Ratio ¶	p-value ||		Ratio ¶	p-value ||		Ratio ¶	p-value ||
Phosphotransferase system (PTS)	A_0040	Ascorbic acid	0.898032	0.38747		0.974104	0.77142		1.08471	0.45535
Phosphotransferase system (PTS)	C_0105	Glucosamine	3.72517	0.036156	*	1.18013	0.40726		0.316798	0.045084	*
Phosphotransferase system (PTS)	C_0105	Galactosamine	3.72517	0.036156	*	1.18013	0.40726		0.316798	0.045084	*
Phosphotransferase system (PTS)	A_0067	Glucose 6-phosphate	1.03318	0.73851		1.63904	0.0091705	**	1.5864	0.00041543	***
Phosphotransferase system (PTS)	C_0126	N-Acetylglucosamine	0.926652	0.65105		0.692922	0.073203		0.747769	0.15876
Phosphotransferase system (PTS)	A_0076	N-Acetylglucosamine 6-phosphate	1.08667	0.56617		0.78331	0.14544		0.720838	0.085784
Phosphotransferase system (PTS)	A_0003	Pyruvic acid	N.A.	N.A.		1<	N.A.		1<	N.A.
Pathway Cluster	ID	Compound name	Comparative Analysis
			WEANING-1W vs WEANING			WEANING-2W vs WEANING			WEANING-2W vs WEANING-1W
			Ratio ¶	p-value ||		Ratio ¶	p-value ||		Ratio ¶	p-value ||
Photosynthesis	A_0098	ADP	5.81263	0.0061603	**	5.7826	0.0066075	**	0.994833	0.96419
Photosynthesis	A_0108	ATP	1.28363	0.33444		1.24119	0.15795		0.966935	0.87091
Pathway Cluster	ID	Compound name	Comparative Analysis
			WEANING-1W vs WEANING			WEANING-2W vs WEANING			WEANING-2W vs WEANING-1W
			Ratio ¶	p-value ||		Ratio ¶	p-value ||		Ratio ¶	p-value ||
Polyamine metabolism	C_0019	GABA	0.945791	0.65202		0.754681	0.027494	*	0.797936	0.17566
Polyamine metabolism	C_0050	N-Acetylputrescine	1.94401	0.028549	*	0.76194	0.11168		0.391942	0.0091033	**
Polyamine metabolism	C_0007	Putrescine	2.07744	0.002299	**	0.450282	0.018998	*	0.216749	0.004396	**
Polyamine metabolism	C_0171	S-Adenosylmethionine	1.64574	0.0076878	**	1.50314	0.0011759	**	0.913353	0.17079
Polyamine metabolism	C_0073	Spermidine	1.71095	0.0014257	**	1.47419	0.0006559	***	0.861621	0.037016	*
Polyamine metabolism	C_0118	Spermine	1.34214	0.28454		1.08335	0.72564		0.807184	0.37843
Pathway Cluster	ID	Compound name	Comparative Analysis
			WEANING-1W vs WEANING			WEANING-2W vs WEANING			WEANING-2W vs WEANING-1W
			Ratio ¶	p-value ||		Ratio ¶	p-value ||		Ratio ¶	p-value ||
Porphyrin and chlorophyll metabolism	C_0078	Glu	1.45666	0.0015415	**	1.452	0.00084731	***	0.996797	0.93179
Porphyrin and chlorophyll metabolism	C_0004	Gly	1.57228	0.016702	*	1.75294	0.001737	**	1.11491	0.2349
Porphyrin and chlorophyll metabolism	C_0036	Thr	3.17227	0.00022785	***	4.84963	0.00035336	***	1.52876	0.001277	**
Pathway Cluster	ID	Compound name	Comparative Analysis
			WEANING-1W vs WEANING			WEANING-2W vs WEANING			WEANING-2W vs WEANING-1W
			Ratio ¶	p-value ||		Ratio ¶	p-value ||		Ratio ¶	p-value ||
Primary bile acid biosynthesis	N_0043	Chenodeoxycholic acid	0.0764843	0.037158	*	0.789706	0.37609		10.3251	0.011774	*
Primary bile acid biosynthesis	P_0019	Cholesterol	0.700497	0.010003	*	0.735297	0.017852	*	1.04968	0.30812
Primary bile acid biosynthesis	N_0045	Cholic acid	0.115682	N.A.		1.97276	0.040148	*	17.0533	N.A.
Primary bile acid biosynthesis	N_0048	Glycochenodeoxycholic acid	0.0354178	0.034084	*	0.517329	0.11421		14.6065	0.0044917	**
Primary bile acid biosynthesis	N_0050	Glycocholic acid	0.0943899	0.052986		0.699261	0.30146		7.40821	0.0072745	**
Primary bile acid biosynthesis	N_0055	Taurochenodeoxycholic acid	0.00419335	0.052884		0.0352505	0.056039		8.40627	0.0068047	**
Primary bile acid biosynthesis	N_0056	Taurocholic acid	<1	N.A.		0.0563145	0.0873		1<	N.A.
Pathway Cluster	ID	Compound name	Comparative Analysis
			WEANING-1W vs WEANING			WEANING-2W vs WEANING			WEANING-2W vs WEANING-1W
			Ratio ¶	p-value ||		Ratio ¶	p-value ||		Ratio ¶	p-value ||
Propanoate metabolism	C_0013	1-Aminocyclopropane-1-carboxylic acid	1.43684	0.0081329	**	1.3569	0.015891	*	0.944362	0.18216
Propanoate metabolism	A_0006	2-Hydroxybutyric acid	0.606462	0.017904	*	0.884692	0.27929		1.45878	0.03308	*
Propanoate metabolism	A_0096	Acetyl CoA_divalent	1<	N.A.		1<	N.A.		0.852891	N.A.
Propanoate metabolism	A_0004	Lactic acid	1.42045	0.0049122	**	1.78557	0.0036317	**	1.25705	0.01494	*
Propanoate metabolism	A_0011	Succinic acid	2.23374	0.0012504	**	1.94899	0.00025186	***	0.872526	0.082954
Propanoate metabolism	C_0034	Val	1.38009	0.0040336	**	1.65898	0.00088731	***	1.20209	0.0055003	**
Propanoate metabolism	C_0008	β-Ala	1.76927	0.0017071	**	3.39454	0.00063807	***	1.91861	0.00090477	***
Pathway Cluster	ID	Compound name	Comparative Analysis
			WEANING-1W vs WEANING			WEANING-2W vs WEANING			WEANING-2W vs WEANING-1W
			Ratio ¶	p-value ||		Ratio ¶	p-value ||		Ratio ¶	p-value ||
Protein digestion and absorption	C_0010	Ala	1.93168	0.006942	**	1.79119	0.00019412	***	0.927274	0.33248
Protein digestion and absorption	C_0100	Arg	1.34555	0.013794	*	1.47124	0.0066317	**	1.09341	0.094631
Protein digestion and absorption	C_0055	Asn	3.71047	0.0045267	**	3.40156	0.00068321	***	0.916748	0.2772
Protein digestion and absorption	C_0059	Asp	1.41045	0.0062616	**	1.91336	0.0029569	**	1.35655	0.021685	*
Protein digestion and absorption	C_0014	Cadaverine	1.36107	0.5302		1.19424	0.6491		0.877431	0.72949
Protein digestion and absorption	C_0039	Cys	0.164557	0.032237	*	0.0965152	0.027771	*	0.586517	0.0010438	**
Protein digestion and absorption	C_0136	Cystine	<1	N.A.		<1	N.A.		N.A.	N.A.
Protein digestion and absorption	C_0074	Gln	2.85277	0.0017467	**	3.13002	3.6435e-06	***	1.09718	0.097861
Protein digestion and absorption	C_0078	Glu	1.45666	0.0015415	**	1.452	0.00084731	***	0.996797	0.93179
Protein digestion and absorption	C_0004	Gly	1.57228	0.016702	*	1.75294	0.001737	**	1.11491	0.2349
Protein digestion and absorption	C_0083	His	1.06375	0.50402		1.09975	0.31718		1.03384	0.55638
Protein digestion and absorption	C_0025	Histamine	0.68702	0.005869	**	0.735318	0.015981	*	1.0703	0.4985
Protein digestion and absorption	C_0052	Ile	2.0485	0.00025138	***	2.42452	8.5846e-05	***	1.18356	0.007523	**
Protein digestion and absorption	C_0053	Leu	1.3484	0.018431	*	1.49998	0.0056158	**	1.11242	0.074994
Protein digestion and absorption	C_0075	Lys	2.29045	0.0006969	***	1.55404	0.011631	*	0.678483	0.00018806	***
Protein digestion and absorption	C_0079	Met	0.993066	0.93344		0.638027	0.017598	*	0.642482	0.0090432	**
Protein digestion and absorption	C_0091	Phe	1.34344	0.0059707	**	1.31428	0.0099981	**	0.978291	0.68836
Protein digestion and absorption	C_0006	Piperidine	1.62474	0.042354	*	1.31855	0.18543		0.81155	0.096341
Protein digestion and absorption	C_0030	Pro	1.1316	0.074606		1.23655	0.004824	**	1.09275	0.12596
Protein digestion and absorption	C_0007	Putrescine	2.07744	0.002299	**	0.450282	0.018998	*	0.216749	0.004396	**
Protein digestion and absorption	C_0021	Ser	3.12193	0.0023269	**	3.38176	8.2584e-06	***	1.08323	0.23539
Protein digestion and absorption	C_0036	Thr	3.17227	0.00022785	***	4.84963	0.00035336	***	1.52876	0.001277	**
Protein digestion and absorption	C_0120	Trp	1.14155	0.076818		1.16797	0.081491		1.02314	0.72894
Protein digestion and absorption	C_0108	Tyr	1.10123	0.26594		1.12345	0.18261		1.02018	0.7015
Protein digestion and absorption	C_0066	Tyramine	1<	N.A.		1<	N.A.		3.56329	N.A.
Protein digestion and absorption	C_0034	Val	1.38009	0.0040336	**	1.65898	0.00088731	***	1.20209	0.0055003	**
Protein digestion and absorption	C_0008	β-Ala	1.76927	0.0017071	**	3.39454	0.00063807	***	1.91861	0.00090477	***
Pathway Cluster	ID	Compound name	Comparative Analysis
			WEANING-1W vs WEANING			WEANING-2W vs WEANING			WEANING-2W vs WEANING-1W
			Ratio ¶	p-value ||		Ratio ¶	p-value ||		Ratio ¶	p-value ||
Protein-derived Lys degradation	C_0087	Carnitine	0.540589	0.028344	*	0.739309	0.071451		1.3676	0.011999	*
Protein-derived Lys degradation	C_0004	Gly	1.57228	0.016702	*	1.75294	0.001737	**	1.11491	0.2349
Protein-derived Lys degradation	C_0071	γ-Butyrobetaine	1.50093	0.0059451	**	1.99934	0.008744	**	1.33206	0.051818
Pathway Cluster	ID	Compound name	Comparative Analysis
			WEANING-1W vs WEANING			WEANING-2W vs WEANING			WEANING-2W vs WEANING-1W
			Ratio ¶	p-value ||		Ratio ¶	p-value ||		Ratio ¶	p-value ||
Proximal tubule bicarbonate reclamation	C_0074	Gln	2.85277	0.0017467	**	3.13002	3.6435e-06	***	1.09718	0.097861
Proximal tubule bicarbonate reclamation	C_0078	Glu	1.45666	0.0015415	**	1.452	0.00084731	***	0.996797	0.93179
Proximal tubule bicarbonate reclamation	A_0019	Malic acid	1.04389	0.70289		1.14869	0.21733		1.1004	0.24267
Pathway Cluster	ID	Compound name	Comparative Analysis
			WEANING-1W vs WEANING			WEANING-2W vs WEANING			WEANING-2W vs WEANING-1W
			Ratio ¶	p-value ||		Ratio ¶	p-value ||		Ratio ¶	p-value ||
Purine metabolism	A_0098	ADP	5.81263	0.0061603	**	5.7826	0.0066075	**	0.994833	0.96419
Purine metabolism	A_0110	ADP-ribose	4.42325	0.030153	*	3.23924	0.0031844	**	0.732321	0.18761
Purine metabolism	A_0086	AMP	34.743	0.0074177	**	32.1937	0.0088739	**	0.926624	0.57516
Purine metabolism	A_0108	ATP	1.28363	0.33444		1.24119	0.15795		0.966935	0.87091
Purine metabolism	C_0061	Adenine	3.11791	N.A.		2.22546	N.A.		0.713766	0.053889
Purine metabolism	C_0150	Adenosine	7.38955	0.027805	*	3.33647	0.0055082	**	0.451512	0.074942
Purine metabolism	A_0101	Adenylosuccinic acid	1.69758	0.043737	*	1.72976	0.015214	*	1.01896	0.89263
Purine metabolism	A_0099	GDP	2.38291	0.0063289	**	2.30252	0.026142	*	0.966265	0.77997
Purine metabolism	A_0088	GMP	18.9458	0.0044153	**	17.8553	0.0085237	**	0.942439	0.61865
Purine metabolism	A_0109	GTP	0.552002	0.035878	*	0.519084	0.036235	*	0.940366	0.72855
Purine metabolism	C_0074	Gln	2.85277	0.0017467	**	3.13002	3.6435e-06	***	1.09718	0.097861
Purine metabolism	C_0004	Gly	1.57228	0.016702	*	1.75294	0.001737	**	1.11491	0.2349
Purine metabolism	C_0081	Guanine	1.19679	0.33106		1.30321	0.010703	*	1.08892	0.56894
Purine metabolism	C_0154	Guanosine	0.422993	0.00099764	***	0.402997	0.0011889	**	0.952728	0.7381
Purine metabolism	C_0062	Hypoxanthine	0.640395	0.032067	*	0.685167	0.063476		1.06991	0.56792
Purine metabolism	A_0087	IMP	6.51825	6.8857e-05	***	5.05417	0.014506	*	0.775388	0.097532
Purine metabolism	C_0151	Inosine	0.528391	0.0017508	**	0.581999	0.00087141	***	1.10146	0.38323
Purine metabolism	A_0061	Ribose 5-phosphate	1.00903	0.96535		0.774385	0.34353		0.767457	0.054704
Purine metabolism	C_0001	Urea	1.82414	0.00015048	***	3.39781	9.9583e-06	***	1.86269	1.4556e-05	***
Purine metabolism	A_0033	Uric acid	0.34545	0.040417	*	1.08719	0.65721		3.14718	0.0017759	**
Purine metabolism	C_0082	Xanthine	0.455802	0.087423		0.577441	0.13166		1.26687	0.052877
Purine metabolism	A_0073	Xanthosine	<1	N.A.		<1	N.A.		N.A.	N.A.
Pathway Cluster	ID	Compound name	Comparative Analysis
			WEANING-1W vs WEANING			WEANING-2W vs WEANING			WEANING-2W vs WEANING-1W
			Ratio ¶	p-value ||		Ratio ¶	p-value ||		Ratio ¶	p-value ||
Pyrimidine metabolism	C_0129	2'-Deoxycytidine	0.590712	0.01943	*	0.349869	0.0012647	**	0.592284	0.033782	*
Pyrimidine metabolism	C_0130	2'-Deoxyuridine	0.802177	0.048723	*	0.733384	0.008536	**	0.914242	0.34541
Pyrimidine metabolism	A_0080	3'-CMP	1<	N.A.		N.A.	N.A.		<1	N.A.
Pyrimidine metabolism	A_0079	CMP	1<	N.A.		1<	N.A.		0.97481	0.71645
Pyrimidine metabolism	C_0139	Cytidine	0.191802	2.8766e-05	***	0.1187	6.2158e-05	***	0.618869	0.0076951	**
Pyrimidine metabolism	C_0024	Cytosine	1.1324	0.43437		0.626285	0.10315		0.553059	0.0081146	**
Pyrimidine metabolism	C_0074	Gln	2.85277	0.0017467	**	3.13002	3.6435e-06	***	1.09718	0.097861
Pyrimidine metabolism	A_0025	Orotic acid	1<	N.A.		N.A.	N.A.		<1	N.A.
Pyrimidine metabolism	C_0138	Thymidine	0.622088	0.0018124	**	0.497133	0.00051769	***	0.799136	0.023683	*
Pyrimidine metabolism	A_0095	UDP	1<	N.A.		1<	N.A.		0.921719	0.81864
Pyrimidine metabolism	A_0112	UDP-glucose	1.91067	0.016676	*	1.29369	0.043764	*	0.67709	0.048474	*
Pyrimidine metabolism	A_0081	UMP	29.77	0.007468	**	31.5042	0.028633	*	1.05825	0.78709
Pyrimidine metabolism	A_0105	UTP	0.75978	N.A.		<1	N.A.		<1	N.A.
Pyrimidine metabolism	C_0026	Uracil	0.856742	0.33916		0.789131	0.046452	*	0.921083	0.62034
Pyrimidine metabolism	C_0001	Urea	1.82414	0.00015048	***	3.39781	9.9583e-06	***	1.86269	1.4556e-05	***
Pyrimidine metabolism	C_0140	Uridine	0.361961	0.00024703	***	0.526201	0.00065188	***	1.45375	0.03183	*
Pyrimidine metabolism	A_0078	dTMP	1<	N.A.		N.A.	N.A.		<1	N.A.
Pyrimidine metabolism	C_0008	β-Ala	1.76927	0.0017071	**	3.39454	0.00063807	***	1.91861	0.00090477	***
Pathway Cluster	ID	Compound name	Comparative Analysis
			WEANING-1W vs WEANING			WEANING-2W vs WEANING			WEANING-2W vs WEANING-1W
			Ratio ¶	p-value ||		Ratio ¶	p-value ||		Ratio ¶	p-value ||
Pyruvate metabolism	A_0096	Acetyl CoA_divalent	1<	N.A.		1<	N.A.		0.852891	N.A.
Pyruvate metabolism	A_0035	Dihydroxyacetone phosphate	2.62008	0.015594	*	2.66611	0.01762	*	1.01757	0.89998
Pyruvate metabolism	A_0004	Lactic acid	1.42045	0.0049122	**	1.78557	0.0036317	**	1.25705	0.01494	*
Pyruvate metabolism	A_0019	Malic acid	1.04389	0.70289		1.14869	0.21733		1.1004	0.24267
Pyruvate metabolism	A_0003	Pyruvic acid	N.A.	N.A.		1<	N.A.		1<	N.A.
Pyruvate metabolism	C_0169	S-Lactoylglutathione	1<	N.A.		1<	N.A.		0.841394	0.20554
Pathway Cluster	ID	Compound name	Comparative Analysis
			WEANING-1W vs WEANING			WEANING-2W vs WEANING			WEANING-2W vs WEANING-1W
			Ratio ¶	p-value ||		Ratio ¶	p-value ||		Ratio ¶	p-value ||
Riboflavin metabolism	A_0092	FAD_divalent	0.797754	0.25741		0.900631	0.52817		1.12896	0.088679
Riboflavin metabolism	A_0109	GTP	0.552002	0.035878	*	0.519084	0.036235	*	0.940366	0.72855
Riboflavin metabolism	P_0021	Riboflavin	0.607758	0.22664		0.71665	0.33729		1.17917	0.62961
Riboflavin metabolism	A_0062	Ribulose 5-phosphate	0.713254	0.1228		0.714551	0.11576		1.00182	0.99078
Pathway Cluster	ID	Compound name	Comparative Analysis
			WEANING-1W vs WEANING			WEANING-2W vs WEANING			WEANING-2W vs WEANING-1W
			Ratio ¶	p-value ||		Ratio ¶	p-value ||		Ratio ¶	p-value ||
Salivary secretion	C_0072	Acetylcholine	1.32592	0.23039		1.09274	0.60011		0.824134	0.31581
Salivary secretion	C_0095	Noradrenaline	0.550326	0.065548		0.523438	0.043283	*	0.951143	0.68399
Pathway Cluster	ID	Compound name	Comparative Analysis
			WEANING-1W vs WEANING			WEANING-2W vs WEANING			WEANING-2W vs WEANING-1W
			Ratio ¶	p-value ||		Ratio ¶	p-value ||		Ratio ¶	p-value ||
Secondary bile acid biosynthesis	N_0043	Chenodeoxycholic acid	0.0764843	0.037158	*	0.789706	0.37609		10.3251	0.011774	*
Secondary bile acid biosynthesis	N_0045	Cholic acid	0.115682	N.A.		1.97276	0.040148	*	17.0533	N.A.
Secondary bile acid biosynthesis	N_0048	Glycochenodeoxycholic acid	0.0354178	0.034084	*	0.517329	0.11421		14.6065	0.0044917	**
Secondary bile acid biosynthesis	N_0050	Glycocholic acid	0.0943899	0.052986		0.699261	0.30146		7.40821	0.0072745	**
Secondary bile acid biosynthesis	N_0041	Lithocholic acid	<1	N.A.		<1	N.A.		N.A.	N.A.
Secondary bile acid biosynthesis	N_0055	Taurochenodeoxycholic acid	0.00419335	0.052884		0.0352505	0.056039		8.40627	0.0068047	**
Secondary bile acid biosynthesis	N_0056	Taurocholic acid	<1	N.A.		0.0563145	0.0873		1<	N.A.
Pathway Cluster	ID	Compound name	Comparative Analysis
			WEANING-1W vs WEANING			WEANING-2W vs WEANING			WEANING-2W vs WEANING-1W
			Ratio ¶	p-value ||		Ratio ¶	p-value ||		Ratio ¶	p-value ||
Sphingolipid metabolism	A_0022	Ethanolamine phosphate	0.845051	0.047443	*	1.01735	0.72189		1.20389	0.029493	*
Sphingolipid metabolism	C_0021	Ser	3.12193	0.0023269	**	3.38176	8.2584e-06	***	1.08323	0.23539
Sphingolipid metabolism	P_0009	Sphinganine	2.307	6.7351e-05	***	0.939555	0.69474		0.407263	0.0043593	**
Sphingolipid metabolism	P_0008	Sphingosine	0.572163	0.11838		0.442454	0.073024		0.7733	0.018086	*
Pathway Cluster	ID	Compound name	Comparative Analysis
			WEANING-1W vs WEANING			WEANING-2W vs WEANING			WEANING-2W vs WEANING-1W
			Ratio ¶	p-value ||		Ratio ¶	p-value ||		Ratio ¶	p-value ||
Starch and sucrose metabolism	A_0114	ADP-glucose	1.15677	0.097338		1.25068	0.053993		1.08118	0.34575
Starch and sucrose metabolism	A_0068	Fructose 6-phosphate	0.715205	0.0044213	**	1.02419	0.77118		1.43202	0.02767	*
Starch and sucrose metabolism	A_0069	Glucose 1-phosphate	2.66504	0.014745	*	3.47159	0.0099011	**	1.30264	0.074911
Starch and sucrose metabolism	A_0067	Glucose 6-phosphate	1.03318	0.73851		1.63904	0.0091705	**	1.5864	0.00041543	***
Starch and sucrose metabolism	A_0051	Glucuronic acid	0.54798	0.21327		0.264854	0.099512		0.483328	0.0028427	**
Starch and sucrose metabolism	A_0051	Galacturonic acid	0.54798	0.21327		0.264854	0.099512		0.483328	0.0028427	**
Starch and sucrose metabolism	A_0112	UDP-glucose	1.91067	0.016676	*	1.29369	0.043764	*	0.67709	0.048474	*
Starch and sucrose metabolism	A_0113	UDP-glucuronic acid	3.2885	0.03013	*	1.75331	0.03894	*	0.533166	0.050254
Pathway Cluster	ID	Compound name	Comparative Analysis
			WEANING-1W vs WEANING			WEANING-2W vs WEANING			WEANING-2W vs WEANING-1W
			Ratio ¶	p-value ||		Ratio ¶	p-value ||		Ratio ¶	p-value ||
Sulfur metabolism	C_0039	Cys	0.164557	0.032237	*	0.0965152	0.027771	*	0.586517	0.0010438	**
Sulfur metabolism	C_0127	Cystathionine	3.43925	N.A.		8.86827	N.A.		2.57854	0.0016436	**
Sulfur metabolism	C_0060	Homocysteine	0.346371	0.006263	**	0.123268	0.0029904	**	0.355884	0.00024645	***
Sulfur metabolism	C_0035	Homoserine	1.08955	N.A.		0.98604	N.A.		0.904996	N.A.
Sulfur metabolism	C_0086	O-Acetylhomoserine	1.07624	0.27707		2.86176	0.0066007	**	2.65904	0.0039161	**
Sulfur metabolism	A_0058	O-Succinylhomoserine	2.37157	0.021459	*	2.67743	0.0067183	**	1.12897	0.29983
Sulfur metabolism	C_0021	Ser	3.12193	0.0023269	**	3.38176	8.2584e-06	***	1.08323	0.23539
Pathway Cluster	ID	Compound name	Comparative Analysis
			WEANING-1W vs WEANING			WEANING-2W vs WEANING			WEANING-2W vs WEANING-1W
			Ratio ¶	p-value ||		Ratio ¶	p-value ||		Ratio ¶	p-value ||
Synaptic vesicle cycle	A_0108	ATP	1.28363	0.33444		1.24119	0.15795		0.966935	0.87091
Synaptic vesicle cycle	C_0072	Acetylcholine	1.32592	0.23039		1.09274	0.60011		0.824134	0.31581
Synaptic vesicle cycle	C_0019	GABA	0.945791	0.65202		0.754681	0.027494	*	0.797936	0.17566
Synaptic vesicle cycle	C_0078	Glu	1.45666	0.0015415	**	1.452	0.00084731	***	0.996797	0.93179
Synaptic vesicle cycle	C_0004	Gly	1.57228	0.016702	*	1.75294	0.001737	**	1.11491	0.2349
Synaptic vesicle cycle	C_0025	Histamine	0.68702	0.005869	**	0.735318	0.015981	*	1.0703	0.4985
Synaptic vesicle cycle	C_0095	Noradrenaline	0.550326	0.065548		0.523438	0.043283	*	0.951143	0.68399
Synaptic vesicle cycle	C_0102	Serotonin	0.644585	0.0099353	**	1.07952	0.41833		1.67475	0.015525	*
Pathway Cluster	ID	Compound name	Comparative Analysis
			WEANING-1W vs WEANING			WEANING-2W vs WEANING			WEANING-2W vs WEANING-1W
			Ratio ¶	p-value ||		Ratio ¶	p-value ||		Ratio ¶	p-value ||
Synthesis and degradation of ketone bodies	A_0005	3-Hydroxybutyric acid	2.38676	0.0003118	***	2.13718	0.0030248	**	0.895432	0.1885
Synthesis and degradation of ketone bodies	A_0096	Acetyl CoA_divalent	1<	N.A.		1<	N.A.		0.852891	N.A.
Pathway Cluster	ID	Compound name	Comparative Analysis
			WEANING-1W vs WEANING			WEANING-2W vs WEANING			WEANING-2W vs WEANING-1W
			Ratio ¶	p-value ||		Ratio ¶	p-value ||		Ratio ¶	p-value ||
Taurine and hypotaurine metabolism	A_0096	Acetyl CoA_divalent	1<	N.A.		1<	N.A.		0.852891	N.A.
Taurine and hypotaurine metabolism	C_0010	Ala	1.93168	0.006942	**	1.79119	0.00019412	***	0.927274	0.33248
Taurine and hypotaurine metabolism	C_0039	Cys	0.164557	0.032237	*	0.0965152	0.027771	*	0.586517	0.0010438	**
Taurine and hypotaurine metabolism	C_0023	Hypotaurine	0.807527	0.012002	*	0.586138	0.0027197	**	0.725844	0.007037	**
Taurine and hypotaurine metabolism	A_0013	Isethionic acid	<1	N.A.		0.335252	N.A.		1<	N.A.
Taurine and hypotaurine metabolism	A_0003	Pyruvic acid	N.A.	N.A.		1<	N.A.		1<	N.A.
Taurine and hypotaurine metabolism	C_0042	Taurine	0.512071	0.0062666	**	0.560959	0.0015238	**	1.09547	0.57046
Taurine and hypotaurine metabolism	N_0056	Taurocholic acid	<1	N.A.		0.0563145	0.0873		1<	N.A.
Pathway Cluster	ID	Compound name	Comparative Analysis
			WEANING-1W vs WEANING			WEANING-2W vs WEANING			WEANING-2W vs WEANING-1W
			Ratio ¶	p-value ||		Ratio ¶	p-value ||		Ratio ¶	p-value ||
Terpenoid backbone biosynthesis	A_0096	Acetyl CoA_divalent	1<	N.A.		1<	N.A.		0.852891	N.A.
Terpenoid backbone biosynthesis	A_0003	Pyruvic acid	N.A.	N.A.		1<	N.A.		1<	N.A.
Pathway Cluster	ID	Compound name	Comparative Analysis
			WEANING-1W vs WEANING			WEANING-2W vs WEANING			WEANING-2W vs WEANING-1W
			Ratio ¶	p-value ||		Ratio ¶	p-value ||		Ratio ¶	p-value ||
Thiamine metabolism	C_0039	Cys	0.164557	0.032237	*	0.0965152	0.027771	*	0.586517	0.0010438	**
Thiamine metabolism	C_0004	Gly	1.57228	0.016702	*	1.75294	0.001737	**	1.11491	0.2349
Thiamine metabolism	A_0003	Pyruvic acid	N.A.	N.A.		1<	N.A.		1<	N.A.
Thiamine metabolism	C_0149	Thiamine	2.72924	0.011431	*	2.02362	0.040037	*	0.741457	0.12469
Thiamine metabolism	C_0167	Thiamine phosphate	2.12492	N.A.		2.35692	N.A.		1.10918	0.4546
Thiamine metabolism	C_0108	Tyr	1.10123	0.26594		1.12345	0.18261		1.02018	0.7015
Pathway Cluster	ID	Compound name	Comparative Analysis
			WEANING-1W vs WEANING			WEANING-2W vs WEANING			WEANING-2W vs WEANING-1W
			Ratio ¶	p-value ||		Ratio ¶	p-value ||		Ratio ¶	p-value ||
Urea cycle	C_0100	Arg	1.34555	0.013794	*	1.47124	0.0066317	**	1.09341	0.094631
Urea cycle	C_0157	Argininosuccinic acid	1.17035	0.37176		1.26228	0.18838		1.07855	0.44969
Urea cycle	C_0059	Asp	1.41045	0.0062616	**	1.91336	0.0029569	**	1.35655	0.021685	*
Urea cycle	C_0101	Citrulline	2.04481	0.0011522	**	2.79145	0.00036418	***	1.36514	0.0027191	**
Urea cycle	C_0056	Creatine	0.815843	0.12286		1.01546	0.86343		1.24468	0.015627	*
Urea cycle	C_0028	Creatinine	0.964141	0.6081		1.07768	0.28828		1.11776	0.058091
Urea cycle	A_0008	Fumaric acid	0.888241	0.37313		1.05009	0.61724		1.18221	0.14809
Urea cycle	C_0031	Guanidoacetic acid	0.520055	0.00039314	***	1.11652	0.32351		2.14693	0.02045	*
Urea cycle	A_0046	N-Acetylglutamic acid	2.88144	0.042976	*	1.8228	0.0064075	**	0.632598	0.13143
Urea cycle	C_0098	N-Acetylornithine	2.01904	0.027407	*	1.69673	0.00038749	***	0.840365	0.21839
Urea cycle	C_0057	Ornithine	1.66411	4.0186e-05	***	3.16494	0.0058679	**	1.90188	0.012733	*
Urea cycle	A_0056	Phosphocreatine	<1	N.A.		<1	N.A.		N.A.	N.A.
Urea cycle	C_0009	Sarcosine	1.45798	0.022824	*	1.67459	0.041618	*	1.14857	0.33594
Urea cycle	C_0001	Urea	1.82414	0.00015048	***	3.39781	9.9583e-06	***	1.86269	1.4556e-05	***
Pathway Cluster	ID	Compound name	Comparative Analysis
			WEANING-1W vs WEANING			WEANING-2W vs WEANING			WEANING-2W vs WEANING-1W
			Ratio ¶	p-value ||		Ratio ¶	p-value ||		Ratio ¶	p-value ||
Val, Leu and Ile metabolism	C_0052	Ile	2.0485	0.00025138	***	2.42452	8.5846e-05	***	1.18356	0.007523	**
Val, Leu and Ile metabolism	C_0053	Leu	1.3484	0.018431	*	1.49998	0.0056158	**	1.11242	0.074994
Val, Leu and Ile metabolism	C_0034	Val	1.38009	0.0040336	**	1.65898	0.00088731	***	1.20209	0.0055003	**
Pathway Cluster	ID	Compound name	Comparative Analysis
			WEANING-1W vs WEANING			WEANING-2W vs WEANING			WEANING-2W vs WEANING-1W
			Ratio ¶	p-value ||		Ratio ¶	p-value ||		Ratio ¶	p-value ||
Valine, leucine and isoleucine biosynthesis	A_0096	Acetyl CoA_divalent	1<	N.A.		1<	N.A.		0.852891	N.A.
Valine, leucine and isoleucine biosynthesis	C_0052	Ile	2.0485	0.00025138	***	2.42452	8.5846e-05	***	1.18356	0.007523	**
Valine, leucine and isoleucine biosynthesis	C_0053	Leu	1.3484	0.018431	*	1.49998	0.0056158	**	1.11242	0.074994
Valine, leucine and isoleucine biosynthesis	A_0003	Pyruvic acid	N.A.	N.A.		1<	N.A.		1<	N.A.
Valine, leucine and isoleucine biosynthesis	C_0036	Thr	3.17227	0.00022785	***	4.84963	0.00035336	***	1.52876	0.001277	**
Valine, leucine and isoleucine biosynthesis	C_0034	Val	1.38009	0.0040336	**	1.65898	0.00088731	***	1.20209	0.0055003	**
Pathway Cluster	ID	Compound name	Comparative Analysis
			WEANING-1W vs WEANING			WEANING-2W vs WEANING			WEANING-2W vs WEANING-1W
			Ratio ¶	p-value ||		Ratio ¶	p-value ||		Ratio ¶	p-value ||
Vascular smooth muscle contraction	C_0150	Adenosine	7.38955	0.027805	*	3.33647	0.0055082	**	0.451512	0.074942
Vascular smooth muscle contraction	N_0023	Arachidonic acid	0.191361	0.013956	*	0.140562	0.014179	*	0.734541	0.22458
Vascular smooth muscle contraction	C_0095	Noradrenaline	0.550326	0.065548		0.523438	0.043283	*	0.951143	0.68399
Pathway Cluster	ID	Compound name	Comparative Analysis
			WEANING-1W vs WEANING			WEANING-2W vs WEANING			WEANING-2W vs WEANING-1W
			Ratio ¶	p-value ||		Ratio ¶	p-value ||		Ratio ¶	p-value ||
Vitamin B6 metabolism	C_0010	Ala	1.93168	0.006942	**	1.79119	0.00019412	***	0.927274	0.33248
Vitamin B6 metabolism	C_0078	Glu	1.45666	0.0015415	**	1.452	0.00084731	***	0.996797	0.93179
Vitamin B6 metabolism	C_0092	Pyridoxal	1<	N.A.		1<	N.A.		0.493695	N.A.
Vitamin B6 metabolism	C_0093	Pyridoxamine	<1	N.A.		<1	N.A.		N.A.	N.A.
Vitamin B6 metabolism	C_0144	Pyridoxamine 5'-phosphate	1.04748	0.32175		1.16156	0.11188		1.10891	0.21063
Vitamin B6 metabolism	A_0003	Pyruvic acid	N.A.	N.A.		1<	N.A.		1<	N.A.
Vitamin B6 metabolism	A_0062	Ribulose 5-phosphate	0.713254	0.1228		0.714551	0.11576		1.00182	0.99078
Pathway Cluster	ID	Compound name	Comparative Analysis
			WEANING-1W vs WEANING			WEANING-2W vs WEANING			WEANING-2W vs WEANING-1W
			Ratio ¶	p-value ||		Ratio ¶	p-value ||		Ratio ¶	p-value ||
Vitamin digestion and absorption	A_0040	Ascorbic acid	0.898032	0.38747		0.974104	0.77142		1.08471	0.45535
Vitamin digestion and absorption	P_0019	Cholesterol	0.700497	0.010003	*	0.735297	0.017852	*	1.04968	0.30812
Vitamin digestion and absorption	A_0090	CoA_divalent	1.60024	0.093091		1.63749	0.0015897	**	1.02328	0.87413
Vitamin digestion and absorption	A_0092	FAD_divalent	0.797754	0.25741		0.900631	0.52817		1.12896	0.088679
Vitamin digestion and absorption	C_0040	Nicotinamide	0.973416	0.75663		0.974854	0.73257		1.00148	0.98037
Vitamin digestion and absorption	A_0059	Pantothenic acid	1.09167	0.58516		1.63707	0.020823	*	1.49961	0.0083723	**
Vitamin digestion and absorption	C_0092	Pyridoxal	1<	N.A.		1<	N.A.		0.493695	N.A.
Vitamin digestion and absorption	C_0093	Pyridoxamine	<1	N.A.		<1	N.A.		N.A.	N.A.
Vitamin digestion and absorption	C_0144	Pyridoxamine 5'-phosphate	1.04748	0.32175		1.16156	0.11188		1.10891	0.21063
Vitamin digestion and absorption	P_0006	Retinol	0.520583	0.091134		0.336916	0.058696		0.64719	0.095954
Vitamin digestion and absorption	P_0021	Riboflavin	0.607758	0.22664		0.71665	0.33729		1.17917	0.62961
Vitamin digestion and absorption	C_0149	Thiamine	2.72924	0.011431	*	2.02362	0.040037	*	0.741457	0.12469
Vitamin digestion and absorption	P_0029	α-Tocopherol	0.216139	0.00091956	***	0.12918	0.00015743	***	0.597671	0.086017
Pathway Cluster	ID	Compound name	Comparative Analysis
			WEANING-1W vs WEANING			WEANING-2W vs WEANING			WEANING-2W vs WEANING-1W
			Ratio ¶	p-value ||		Ratio ¶	p-value ||		Ratio ¶	p-value ||
Zeatin biosynthesis	C_0158	5'-Deoxy-5'-methylthioadenosine	1.53779	0.029686	*	1.33484	0.047476	*	0.868024	0.25875
Zeatin biosynthesis	A_0098	ADP	5.81263	0.0061603	**	5.7826	0.0066075	**	0.994833	0.96419
Zeatin biosynthesis	A_0086	AMP	34.743	0.0074177	**	32.1937	0.0088739	**	0.926624	0.57516
Zeatin biosynthesis	A_0108	ATP	1.28363	0.33444		1.24119	0.15795		0.966935	0.87091
Zeatin biosynthesis	C_0061	Adenine	3.11791	N.A.		2.22546	N.A.		0.713766	0.053889
Zeatin biosynthesis	C_0171	S-Adenosylmethionine	1.64574	0.0076878	**	1.50314	0.0011759	**	0.913353	0.17079
Zeatin biosynthesis	A_0095	UDP	1<	N.A.		1<	N.A.		0.921719	0.81864
Zeatin biosynthesis	A_0112	UDP-glucose	1.91067	0.016676	*	1.29369	0.043764	*	0.67709	0.048474	*
Pathway Cluster	ID	Compound name	Comparative Analysis
			WEANING-1W vs WEANING			WEANING-2W vs WEANING			WEANING-2W vs WEANING-1W
			Ratio ¶	p-value ||		Ratio ¶	p-value ||		Ratio ¶	p-value ||
beta-Alanine metabolism	A_0096	Acetyl CoA_divalent	1<	N.A.		1<	N.A.		0.852891	N.A.
beta-Alanine metabolism	C_0059	Asp	1.41045	0.0062616	**	1.91336	0.0029569	**	1.35655	0.021685	*
beta-Alanine metabolism	C_0128	Carnosine	0.491813	0.0035529	**	0.798471	0.013975	*	1.62353	0.022525	*
beta-Alanine metabolism	C_0019	GABA	0.945791	0.65202		0.754681	0.027494	*	0.797936	0.17566
beta-Alanine metabolism	C_0083	His	1.06375	0.50402		1.09975	0.31718		1.03384	0.55638
beta-Alanine metabolism	A_0059	Pantothenic acid	1.09167	0.58516		1.63707	0.020823	*	1.49961	0.0083723	**
beta-Alanine metabolism	A_0030	Quinolinic acid	1.21736	0.36705		1.16111	0.32517		0.953795	0.78673
beta-Alanine metabolism	C_0073	Spermidine	1.71095	0.0014257	**	1.47419	0.0006559	***	0.861621	0.037016	*
beta-Alanine metabolism	C_0118	Spermine	1.34214	0.28454		1.08335	0.72564		0.807184	0.37843
beta-Alanine metabolism	C_0026	Uracil	0.856742	0.33916		0.789131	0.046452	*	0.921083	0.62034
beta-Alanine metabolism	C_0008	β-Ala	1.76927	0.0017071	**	3.39454	0.00063807	***	1.91861	0.00090477	***
beta-Alanine metabolism	C_0124	β-Ala-Lys	1.02782	0.87853		1.06949	0.68602		1.04054	0.85323
¶ The ratio is of computed by using averaged detection values. The latter was used as denominator.
|| The p-value is computed by Welch's t-test. (*<0.05, **<0.01, ***<0.001)
